# Supplementary material for: 4,4-Dimethyl-3,4-dihydro­pyrido[2′,3′:3,4]pyrazolo­[1,5-a][1,3,5]triazin-2-amine ethanol monosolvate
Source: Acta Crystallogr Sect E Struct Rep Online. 2010 Dec 11;67(Pt 1):o83–4. doi: 10.1107/S160053681005097X (PMC3050164; doi:10.1107/S160053681005097X)
Supplement: Supplementary file 1 [file e-67-00o83-sup1.cif]

##############################################################################
###                                                                        ###
###        Electronic paper (Acta Crystallographica Section E)             ###
###                                                                        ###
##############################################################################
#                                                                            #
# This CIF contains the data in a paper accepted for publication in Acta     #
# Crystallographica Section E. It conforms to the requirements of Notes      #
# for Authors for Section E, and has been peer reviewed under the auspices   #
# of the IUCr Commission on Journals.                                        #
#                                                                            #
# Full details of the Crystallographic Information File format               #
# are given in the paper "The Crystallographic Information File (CIF):       #
# a New Standard Archive File for Crystallography" by S. R. Hall, F. H.      #
# Allen and I. D. Brown [Acta Cryst. (1991), A47, 655-685].                  #
#                                                                            #
# The current version of the core CIF dictionary is obtainable from          #
# ftp://ftp.iucr.org/pub/cif_core.dic. The current version number is 2.4.    #
#                                                                            #
# Software is freely available for graphical display of the structure(s) in  #
# this CIF.  For information consult the CIF home page http://www.iucr.org/  #
# cif/home.html                                                              #
#                                                                            #
# This file may be used for bona fide research purposes within the           #
# scientific community so long as proper attribution is given to the journal # 
# article from which it was obtained.                                        #
#                                                                            #
##############################################################################
                                             
data_I
_audit_creation_method     SHELXL-97
_chemical_name_systematic
;
4,4-Dimethyl-3,4-dihydropyrido[2',3':3,4]pyrazolo[1,5-<i>a</i>][1,3,5]triazin-
2-amine ethanol monosolvate
;
_chemical_name_common     ?
_chemical_formula_moiety     'C10 H12 N6, C2 H6 O'
_chemical_formula_sum     'C12 H18 N6 O'
_chemical_formula_iupac     'C10 H12 N6, C2 H6 O'
_chemical_formula_weight     262.32
_chemical_melting_point     559
_symmetry_cell_setting     monoclinic
_symmetry_space_group_name_H-M     'C 2/c'
_symmetry_space_group_name_Hall     '-C 2yc'
loop_
    _symmetry_equiv_pos_as_xyz
    'x, y, z'
    '-x, y, -z+1/2'
    'x+1/2, y+1/2, z'
    '-x+1/2, y+1/2, -z+1/2'
    '-x, -y, -z'
    'x, -y, z-1/2'
    '-x+1/2, -y+1/2, -z'
    'x+1/2, -y+1/2, z-1/2'
_cell_length_a     12.1250(19)
_cell_length_b     13.913(2)
_cell_length_c     16.598(3)
_cell_angle_alpha     90.00
_cell_angle_beta     101.683(4)
_cell_angle_gamma     90.00
_cell_volume     2742.0(7)
_cell_formula_units_Z     8
_cell_measurement_reflns_used     782
_cell_measurement_theta_min     2.74
_cell_measurement_theta_max     27.25
_cell_measurement_temperature     100(2)
_exptl_crystal_description     Plate
_exptl_crystal_colour     yellow
_exptl_crystal_size_max     0.60
_exptl_crystal_size_mid     0.38
_exptl_crystal_size_min     0.10
_exptl_crystal_density_diffrn     1.271
_exptl_crystal_density_meas     ?
_exptl_crystal_density_method     'not measured'
_exptl_crystal_F_000     1120
_exptl_absorpt_coefficient_mu     0.087
_exptl_absorpt_correction_type     multi-scan
_exptl_absorpt_process_details     '(SADABS; Sheldrick, 2001)'
_exptl_absorpt_correction_T_min     0.9495
_exptl_absorpt_correction_T_max     0.9913
_exptl_special_details
;
;
_diffrn_ambient_temperature     100(2)
_diffrn_radiation_type     MoK\a
_diffrn_radiation_wavelength     0.71073
_diffrn_radiation_source     'fine-focus sealed tube'
_diffrn_radiation_monochromator     graphite
_diffrn_measurement_device_type     'Bruker SMART APEX CCD'
_diffrn_measurement_method     '\f and \w'
_diffrn_detector_area_resol_mean     ?
_diffrn_reflns_number     9471
_diffrn_reflns_av_R_equivalents     0.0303
_diffrn_reflns_av_sigmaI/netI     0.0334
_diffrn_reflns_theta_min     2.25
_diffrn_reflns_theta_max     27.50
_diffrn_reflns_theta_full     27.50
_diffrn_measured_fraction_theta_max     0.997
_diffrn_measured_fraction_theta_full     0.997
_diffrn_reflns_limit_h_min     -15
_diffrn_reflns_limit_h_max     14
_diffrn_reflns_limit_k_min     -18
_diffrn_reflns_limit_k_max     17
_diffrn_reflns_limit_l_min     -18
_diffrn_reflns_limit_l_max     21
_diffrn_standards_number     0
_diffrn_standards_interval_count     .
_diffrn_standards_interval_time     .
_diffrn_standards_decay_%     ?
_refine_special_details
;
Refinement of <i>F</i>^2^ against ALL reflections. The weighted <i>R</i>-factor
<i>wR</i> and goodness of fit <i>S</i> are based on <i>F</i>^2^, conventional
<i>R</i>-factors <i>R</i> are based on <i>F</i>, with <i>F</i> set to zero for
negative <i>F</i>^2^. The threshold expression of <i>F</i>^2^ >
\s(<i>F</i>^2^) is used only for calculating <i>R</i>-factors(gt) <i>etc</i>.
and is not relevant to the choice of reflections for refinement.
<i>R</i>-factors based on <i>F</i>^2^ are statistically about twice as large
as those based on <i>F</i>, and <i>R</i>- factors based on ALL data will be
even larger.
;
_reflns_number_total     3129
_reflns_number_gt     2657
_reflns_threshold_expression     I>2\s(I)
_refine_ls_structure_factor_coef     Fsqd
_refine_ls_matrix_type     full
_refine_ls_R_factor_all     0.0586
_refine_ls_R_factor_gt     0.0498
_refine_ls_wR_factor_gt     0.1279
_refine_ls_wR_factor_ref     0.1332
_refine_ls_goodness_of_fit_ref     1.056
_refine_ls_restrained_S_all     1.060
_refine_ls_number_reflns     3129
_refine_ls_number_parameters     209
_refine_ls_number_restraints     38
_refine_ls_hydrogen_treatment     mixed
_refine_ls_weighting_scheme     calc
_refine_ls_weighting_details
         'calc w=1/[\s^2^(Fo^2^)+(0.0709P)^2^+1.8445P] where P=(Fo^2^+2Fc^2^)/3'
_atom_sites_solution_hydrogens     geom
_atom_sites_solution_primary     direct
_atom_sites_solution_secondary     difmap
_refine_ls_shift/su_max     0.001
_refine_ls_shift/su_mean     0.000
_refine_diff_density_max     0.368
_refine_diff_density_min     -0.208
_refine_ls_extinction_method     none
_refine_ls_extinction_coef     ?
loop_
    _atom_type_symbol
    _atom_type_description
    _atom_type_scat_dispersion_real
    _atom_type_scat_dispersion_imag
    _atom_type_scat_source
    'C' 'C' 0.0033 0.0016
                         'International Tables Vol C Tables 4.2.6.8 and 6.1.1.4'
    'H' 'H' 0.0000 0.0000
                         'International Tables Vol C Tables 4.2.6.8 and 6.1.1.4'
    'N' 'N' 0.0061 0.0033
                         'International Tables Vol C Tables 4.2.6.8 and 6.1.1.4'
    'O' 'O' 0.0106 0.0060
                         'International Tables Vol C Tables 4.2.6.8 and 6.1.1.4'
_computing_data_collection     'SMART (Bruker, 2001)'
_computing_cell_refinement     'SAINT (Bruker, 2001)'
_computing_data_reduction     'SAINT (Bruker, 2001)'
_computing_structure_solution     'SHELXS97 (Sheldrick, 2008)'
_computing_structure_refinement     'SHELXL97 (Sheldrick, 2008)'
_computing_molecular_graphics     'SHELXTL (Sheldrick, 2008)'
_computing_publication_material     'SHELXTL (Sheldrick, 2008)'
loop_
    _atom_site_type_symbol
    _atom_site_label
    _atom_site_fract_x
    _atom_site_fract_y
    _atom_site_fract_z
    _atom_site_U_iso_or_equiv
    _atom_site_adp_type
    _atom_site_calc_flag
    _atom_site_refinement_flags
    _atom_site_occupancy
    _atom_site_disorder_assembly
    _atom_site_disorder_group
    O O1S 0.49619(10) 0.11324(8) 0.46397(7) 0.0285(3) Uani d . 1 . .
    H H1S 0.5246(18) 0.1117(15) 0.5165(14) 0.039(6) Uiso d . 1 . .
    C C1S 0.5838(2) 0.0860(2) 0.42339(15) 0.0384(7) Uani d PU 0.781(6) A 1
    H H1SA 0.5526 0.0769 0.3640 0.046 Uiso calc PR 0.781(6) A 1
    H H1SB 0.6169 0.0243 0.4461 0.046 Uiso calc PR 0.781(6) A 1
    C C2S 0.6736(3) 0.1618(3) 0.4346(2) 0.0648(11) Uani d PU 0.781(6) A 1
    H H2SA 0.7335 0.1420 0.4063 0.097 Uiso calc PR 0.781(6) A 1
    H H2SB 0.7051 0.1701 0.4934 0.097 Uiso calc PR 0.781(6) A 1
    H H2SC 0.6410 0.2226 0.4114 0.097 Uiso calc PR 0.781(6) A 1
    C C1SA 0.5898(9) 0.1503(9) 0.4290(6) 0.044(2) Uani d PU 0.219(6) A 2
    H H1SC 0.5651 0.1572 0.3687 0.053 Uiso calc PR 0.219(6) A 2
    H H1SD 0.6120 0.2146 0.4523 0.053 Uiso calc PR 0.219(6) A 2
    C C2SA 0.6822(14) 0.0883(12) 0.4464(9) 0.077(4) Uani d PU 0.219(6) A 2
    H H2SD 0.7437 0.1142 0.4227 0.116 Uiso calc PR 0.219(6) A 2
    H H2SE 0.6605 0.0250 0.4226 0.116 Uiso calc PR 0.219(6) A 2
    H H2SF 0.7072 0.0823 0.5062 0.116 Uiso calc PR 0.219(6) A 2
    N N1 0.56023(10) 0.47488(8) 0.67409(7) 0.0203(3) Uani d . 1 . .
    N N2 0.67666(10) 0.34962(9) 0.74160(7) 0.0205(3) Uani d . 1 . .
    N N3 0.68205(10) 0.25362(8) 0.72312(7) 0.0187(3) Uani d . 1 . .
    N N4 0.59745(10) 0.13025(8) 0.63025(7) 0.0208(3) Uani d . 1 . .
    N N5 0.77009(11) 0.10579(9) 0.72296(8) 0.0220(3) Uani d . 1 . .
    H H5 0.8212(17) 0.0662(15) 0.7465(12) 0.034(5) Uiso d . 1 . .
    N N6 0.68817(13) -0.01616(10) 0.63779(9) 0.0302(3) Uani d . 1 . .
    H H6A 0.6334(17) -0.0354(14) 0.6007(12) 0.028(5) Uiso d . 1 . .
    H H6B 0.7326(17) -0.0588(15) 0.6701(12) 0.037(5) Uiso d . 1 . .
    C C1 0.47528(13) 0.49206(10) 0.61227(9) 0.0226(3) Uani d . 1 . .
    H H1 0.4479 0.5562 0.6059 0.027 Uiso calc R 1 . .
    C C2 0.42132(13) 0.42321(11) 0.55453(9) 0.0235(3) Uani d . 1 . .
    H H2 0.3604 0.4420 0.5119 0.028 Uiso calc R 1 . .
    C C3 0.45708(12) 0.32946(11) 0.56021(9) 0.0211(3) Uani d . 1 . .
    H H3 0.4242 0.2824 0.5212 0.025 Uiso calc R 1 . .
    C C4 0.54476(12) 0.30661(10) 0.62667(8) 0.0182(3) Uani d . 1 . .
    C C5 0.59298(12) 0.38088(10) 0.68156(8) 0.0180(3) Uani d . 1 . .
    C C6 0.60627(12) 0.22357(10) 0.65668(8) 0.0189(3) Uani d . 1 . .
    C C7 0.68259(13) 0.07377(11) 0.66450(9) 0.0220(3) Uani d . 1 . .
    C C8 0.75702(12) 0.18664(10) 0.77658(8) 0.0210(3) Uani d . 1 . .
    C C9 0.70180(17) 0.15481(14) 0.84683(10) 0.0384(4) Uani d . 1 . .
    H H9A 0.6953 0.2100 0.8823 0.058 Uiso calc R 1 . .
    H H9B 0.7480 0.1049 0.8791 0.058 Uiso calc R 1 . .
    H H9C 0.6266 0.1291 0.8243 0.058 Uiso calc R 1 . .
    C C10 0.87144(15) 0.23234(12) 0.80702(12) 0.0363(4) Uani d . 1 . .
    H H10A 0.8983 0.2606 0.7604 0.055 Uiso calc R 1 . .
    H H10B 0.9249 0.1832 0.8332 0.055 Uiso calc R 1 . .
    H H10C 0.8651 0.2827 0.8471 0.055 Uiso calc R 1 . .
loop_
    _atom_site_aniso_label
    _atom_site_aniso_U_11
    _atom_site_aniso_U_22
    _atom_site_aniso_U_33
    _atom_site_aniso_U_12
    _atom_site_aniso_U_13
    _atom_site_aniso_U_23
    O1S 0.0298(6) 0.0327(6) 0.0198(6) 0.0020(5) -0.0023(5) -0.0027(4)
    C1S 0.0441(15) 0.0418(17) 0.0304(12) 0.0038(12) 0.0104(10) -0.0026(11)
    C2S 0.050(2) 0.101(3) 0.0473(17) -0.0189(19) 0.0193(14) 0.0019(18)
    C1SA 0.044(5) 0.049(6) 0.040(4) -0.019(4) 0.008(4) 0.007(4)
    C2SA 0.089(8) 0.077(8) 0.069(7) 0.018(6) 0.021(6) 0.022(6)
    N1 0.0230(6) 0.0168(6) 0.0203(6) -0.0004(5) 0.0025(5) 0.0008(5)
    N2 0.0230(6) 0.0159(6) 0.0205(6) 0.0006(5) -0.0001(5) -0.0021(5)
    N3 0.0195(6) 0.0158(6) 0.0184(6) 0.0010(4) -0.0016(5) -0.0014(4)
    N4 0.0233(6) 0.0164(6) 0.0192(6) 0.0016(5) -0.0042(5) -0.0017(4)
    N5 0.0227(6) 0.0180(6) 0.0217(6) 0.0050(5) -0.0042(5) -0.0022(5)
    N6 0.0356(8) 0.0196(7) 0.0273(7) 0.0063(6) -0.0128(6) -0.0040(5)
    C1 0.0255(8) 0.0178(7) 0.0235(7) 0.0024(6) 0.0027(6) 0.0018(6)
    C2 0.0234(7) 0.0232(7) 0.0209(7) 0.0015(6) -0.0028(6) 0.0024(6)
    C3 0.0223(7) 0.0213(7) 0.0177(7) -0.0012(5) -0.0002(5) -0.0009(5)
    C4 0.0190(7) 0.0170(7) 0.0183(7) -0.0008(5) 0.0029(5) -0.0004(5)
    C5 0.0173(6) 0.0190(7) 0.0177(6) -0.0011(5) 0.0033(5) 0.0001(5)
    C6 0.0185(7) 0.0209(7) 0.0158(6) -0.0005(5) 0.0003(5) 0.0001(5)
    C7 0.0254(7) 0.0201(7) 0.0182(7) 0.0013(6) -0.0011(6) -0.0004(5)
    C8 0.0226(7) 0.0194(7) 0.0179(7) 0.0046(5) -0.0031(6) -0.0015(5)
    C9 0.0475(11) 0.0425(10) 0.0257(8) 0.0202(8) 0.0088(8) 0.0115(7)
    C10 0.0286(9) 0.0244(8) 0.0466(10) 0.0042(7) -0.0146(8) -0.0081(7)
_geom_special_details
;
All e.s.d.'s (except the e.s.d. in the dihedral angle between two l.s. planes)
are estimated using the full covariance matrix. The cell e.s.d.'s are taken
into account individually in the estimation of e.s.d.'s in distances, angles
and torsion angles; correlations between e.s.d.'s in cell parameters are only
used when they are defined by crystal symmetry. An approximate (isotropic)
treatment of cell e.s.d.'s is used for estimating e.s.d.'s involving l.s.
planes.
;
loop_
    _geom_bond_atom_site_label_1
    _geom_bond_atom_site_label_2
    _geom_bond_site_symmetry_2
    _geom_bond_distance
    _geom_bond_publ_flag
    O1S C1S . 1.420(3) ?
    O1S C1SA . 1.469(9) ?
    O1S H1S . 0.87(2) ?
    C1S C2S . 1.500(5) ?
    C1S H1SA . 0.9900 ?
    C1S H1SB . 0.9900 ?
    C2S H2SA . 0.9800 ?
    C2S H2SB . 0.9800 ?
    C2S H2SC . 0.9800 ?
    C1SA C2SA . 1.40(2) ?
    C1SA H1SC . 0.9900 ?
    C1SA H1SD . 0.9900 ?
    C2SA H2SD . 0.9800 ?
    C2SA H2SE . 0.9800 ?
    C2SA H2SF . 0.9800 ?
    N1 C1 . 1.3202(19) ?
    N1 C5 . 1.3651(18) ?
    N2 C5 . 1.3425(18) ?
    N2 N3 . 1.3749(17) ?
    N3 C6 . 1.3508(17) ?
    N3 C8 . 1.4682(18) ?
    N4 C7 . 1.3299(19) ?
    N4 C6 . 1.3678(18) ?
    N5 C7 . 1.3596(18) ?
    N5 C8 . 1.4628(19) ?
    N5 H5 . 0.86(2) ?
    N6 C7 . 1.334(2) ?
    N6 H6A . 0.85(2) ?
    N6 H6B . 0.90(2) ?
    C1 C2 . 1.418(2) ?
    C1 H1 . 0.9500 ?
    C2 C3 . 1.372(2) ?
    C2 H2 . 0.9500 ?
    C3 C4 . 1.4047(19) ?
    C3 H3 . 0.9500 ?
    C4 C6 . 1.410(2) ?
    C4 C5 . 1.4227(19) ?
    C8 C10 . 1.517(2) ?
    C8 C9 . 1.523(2) ?
    C9 H9A . 0.9800 ?
    C9 H9B . 0.9800 ?
    C9 H9C . 0.9800 ?
    C10 H10A . 0.9800 ?
    C10 H10B . 0.9800 ?
    C10 H10C . 0.9800 ?
loop_
    _geom_angle_atom_site_label_1
    _geom_angle_atom_site_label_2
    _geom_angle_atom_site_label_3
    _geom_angle_site_symmetry_1
    _geom_angle_site_symmetry_3
    _geom_angle
    _geom_angle_publ_flag
    C1S O1S C1SA . . 36.3(5) ?
    C1S O1S H1S . . 106.7(14) ?
    C1SA O1S H1S . . 102.9(14) ?
    O1S C1S C2S . . 110.4(3) ?
    O1S C1S H1SA . . 109.6 ?
    C2S C1S H1SA . . 109.6 ?
    O1S C1S H1SB . . 109.6 ?
    C2S C1S H1SB . . 109.6 ?
    H1SA C1S H1SB . . 108.1 ?
    C1S C2S H2SA . . 109.5 ?
    C1S C2S H2SB . . 109.5 ?
    H2SA C2S H2SB . . 109.5 ?
    C1S C2S H2SC . . 109.5 ?
    H2SA C2S H2SC . . 109.5 ?
    H2SB C2S H2SC . . 109.5 ?
    C2SA C1SA O1S . . 110.6(11) ?
    C2SA C1SA H1SC . . 109.5 ?
    O1S C1SA H1SC . . 109.5 ?
    C2SA C1SA H1SD . . 109.5 ?
    O1S C1SA H1SD . . 109.5 ?
    H1SC C1SA H1SD . . 108.1 ?
    C1SA C2SA H2SD . . 109.5 ?
    C1SA C2SA H2SE . . 109.5 ?
    H2SD C2SA H2SE . . 109.5 ?
    C1SA C2SA H2SF . . 109.5 ?
    H2SD C2SA H2SF . . 109.5 ?
    H2SE C2SA H2SF . . 109.5 ?
    C1 N1 C5 . . 114.26(12) ?
    C5 N2 N3 . . 102.25(11) ?
    C6 N3 N2 . . 115.31(11) ?
    C6 N3 C8 . . 122.17(12) ?
    N2 N3 C8 . . 122.23(11) ?
    C7 N4 C6 . . 114.85(12) ?
    C7 N5 C8 . . 121.41(12) ?
    C7 N5 H5 . . 120.0(13) ?
    C8 N5 H5 . . 111.9(13) ?
    C7 N6 H6A . . 116.8(13) ?
    C7 N6 H6B . . 118.9(13) ?
    H6A N6 H6B . . 120.5(18) ?
    N1 C1 C2 . . 125.71(14) ?
    N1 C1 H1 . . 117.1 ?
    C2 C1 H1 . . 117.1 ?
    C3 C2 C1 . . 119.98(13) ?
    C3 C2 H2 . . 120.0 ?
    C1 C2 H2 . . 120.0 ?
    C2 C3 C4 . . 116.60(13) ?
    C2 C3 H3 . . 121.7 ?
    C4 C3 H3 . . 121.7 ?
    C3 C4 C6 . . 136.46(13) ?
    C3 C4 C5 . . 119.08(13) ?
    C6 C4 C5 . . 104.45(12) ?
    N2 C5 N1 . . 122.69(12) ?
    N2 C5 C4 . . 113.00(12) ?
    N1 C5 C4 . . 124.30(13) ?
    N3 C6 N4 . . 123.49(12) ?
    N3 C6 C4 . . 104.98(12) ?
    N4 C6 C4 . . 131.53(13) ?
    N4 C7 N6 . . 119.96(13) ?
    N4 C7 N5 . . 122.51(14) ?
    N6 C7 N5 . . 117.38(13) ?
    N5 C8 N3 . . 104.50(11) ?
    N5 C8 C10 . . 108.70(13) ?
    N3 C8 C10 . . 110.36(13) ?
    N5 C8 C9 . . 111.15(13) ?
    N3 C8 C9 . . 109.45(12) ?
    C10 C8 C9 . . 112.40(14) ?
    C8 C9 H9A . . 109.5 ?
    C8 C9 H9B . . 109.5 ?
    H9A C9 H9B . . 109.5 ?
    C8 C9 H9C . . 109.5 ?
    H9A C9 H9C . . 109.5 ?
    H9B C9 H9C . . 109.5 ?
    C8 C10 H10A . . 109.5 ?
    C8 C10 H10B . . 109.5 ?
    H10A C10 H10B . . 109.5 ?
    C8 C10 H10C . . 109.5 ?
    H10A C10 H10C . . 109.5 ?
    H10B C10 H10C . . 109.5 ?
loop_
    _geom_torsion_atom_site_label_1
    _geom_torsion_atom_site_label_2
    _geom_torsion_atom_site_label_3
    _geom_torsion_atom_site_label_4
    _geom_torsion_site_symmetry_1
    _geom_torsion_site_symmetry_2
    _geom_torsion_site_symmetry_3
    _geom_torsion_site_symmetry_4
    _geom_torsion
    _geom_torsion_publ_flag
    C1SA O1S C1S C2S . . . . 21.3(7) ?
    C1S O1S C1SA C2SA . . . . -39.4(9) ?
    C5 N2 N3 C6 . . . . -1.02(16) ?
    C5 N2 N3 C8 . . . . -175.06(13) ?
    C5 N1 C1 C2 . . . . -2.2(2) ?
    N1 C1 C2 C3 . . . . -0.2(2) ?
    C1 C2 C3 C4 . . . . 2.3(2) ?
    C2 C3 C4 C6 . . . . 179.72(16) ?
    C2 C3 C4 C5 . . . . -2.0(2) ?
    N3 N2 C5 N1 . . . . -177.97(13) ?
    N3 N2 C5 C4 . . . . 0.87(16) ?
    C1 N1 C5 N2 . . . . -178.85(14) ?
    C1 N1 C5 C4 . . . . 2.4(2) ?
    C3 C4 C5 N2 . . . . -179.23(13) ?
    C6 C4 C5 N2 . . . . -0.46(17) ?
    C3 C4 C5 N1 . . . . -0.4(2) ?
    C6 C4 C5 N1 . . . . 178.35(13) ?
    N2 N3 C6 N4 . . . . -178.45(13) ?
    C8 N3 C6 N4 . . . . -4.4(2) ?
    N2 N3 C6 C4 . . . . 0.77(17) ?
    C8 N3 C6 C4 . . . . 174.81(13) ?
    C7 N4 C6 N3 . . . . -12.5(2) ?
    C7 N4 C6 C4 . . . . 168.49(15) ?
    C3 C4 C6 N3 . . . . 178.26(17) ?
    C5 C4 C6 N3 . . . . -0.17(15) ?
    C3 C4 C6 N4 . . . . -2.6(3) ?
    C5 C4 C6 N4 . . . . 178.95(15) ?
    C6 N4 C7 N6 . . . . -173.68(14) ?
    C6 N4 C7 N5 . . . . 1.7(2) ?
    C8 N5 C7 N4 . . . . 26.4(2) ?
    C8 N5 C7 N6 . . . . -158.08(14) ?
    C7 N5 C8 N3 . . . . -37.89(18) ?
    C7 N5 C8 C10 . . . . -155.73(14) ?
    C7 N5 C8 C9 . . . . 80.06(17) ?
    C6 N3 C8 N5 . . . . 27.26(18) ?
    N2 N3 C8 N5 . . . . -159.11(12) ?
    C6 N3 C8 C10 . . . . 143.94(14) ?
    N2 N3 C8 C10 . . . . -42.42(19) ?
    C6 N3 C8 C9 . . . . -91.86(17) ?
    N2 N3 C8 C9 . . . . 81.78(17) ?
loop_
    _geom_hbond_atom_site_label_D
    _geom_hbond_atom_site_label_H
    _geom_hbond_atom_site_label_A
    _geom_hbond_site_symmetry_A
    _geom_hbond_distance_DH
    _geom_hbond_distance_HA
    _geom_hbond_distance_DA
    _geom_hbond_angle_DHA
    N5 H5 N1 4_646 0.86(2) 2.16(2) 3.0077(18) 169.5(18)
    N6 H6B N2 4_646 0.90(2) 2.08(2) 2.9754(18) 171.5(18)
    N6 H6A O1S 5_656 0.85(2) 2.03(2) 2.8540(18) 163.2(18)
    O1S H1S N4 . 0.87(2) 1.93(2) 2.7943(17) 170(2)
data_global
_journal_date_recd_electronic     2010-11-26
_journal_date_accepted     2010-12-05
_journal_name_full     'Acta Crystallographica, Section E'
_journal_year     2011
_journal_volume     67
_journal_issue      1
_journal_page_first     o83
_journal_page_last     o84
_journal_paper_category     QO
_journal_coeditor_code     HG2760
_publ_contact_author_name     'Anton V. Dolzhenko'
_publ_contact_author_address
;
School of Pharmacy
Faculty of Health Sciences
Curtin University of Technology
GPO Box U1987
Perth 6845
Western Australia
Australia
;
_publ_contact_author_email     'anton.dolzhenko@curtin.edu.au'
_publ_contact_author_fax     '+61 8 9266 2769'
_publ_contact_author_phone     '+61 8 9266 3747'
_publ_section_title
;\
4,4-Dimethyl-3,4-dihydropyrido[2',3':3,4]pyrazolo[1,5-<i>a</i>][1,3,5]triazin-\
2-amine ethanol monosolvate
;
_publ_section_title_footnote
;
 Fused heterocyclic systems with <i>s</i>-triazine ring. Part 16. for part 15,
see Sachdeva <i>et al.</i> (2010).
;
loop_
    _publ_author_name
    _publ_author_footnote
    _publ_author_address
    'Dolzhenko, Anton V.'
;
Thomson Reuters ResearcherID: B-1130-2008.
;
;
School of Pharmacy
Faculty of Health Sciences
Curtin University of Technology
GPO Box U1987
Perth 6845
Western Australia
Australia
;
    'Tan, Geok Kheng' .
;
Department of Chemistry
Faculty of Science
National University of Singapore
3 Science Drive 3
Singapore 117543
Singapore
;
    'Dolzhenko, Anna V.' .
;
Perm State Pharmaceutical Academy
2 Polevaya Street
Perm 614990
Russian Federation
;
    'Koh, Lip Lin' .
;
Department of Chemistry
Faculty of Science
National University of Singapore
3 Science Drive 3
Singapore 117543
Singapore
;
    'Chui, Wai Keung' .
;
Department of Pharmacy
Faculty of Science
National University of Singapore
18 Science Drive 4
Singapore 117543
Singapore
;
