# Supplementary material for: 4,4-Dimethyl-3,4-dihydro­pyrido[2′,3′:3,4]pyrazolo­[1,5-a][1,3,5]triazin-2-amine ethanol monosolvate
Source: Acta Crystallogr Sect E Struct Rep Online. 2010 Dec 11;67(Pt 1):o83–4. doi: 10.1107/S160053681005097X (PMC3050164; doi:10.1107/S160053681005097X)
Supplement: Supplementary file 2 [file e-67-00o83-Isup2.hkl]

# 
# h,k,l, Fc-squared, Fo-squared, sigma(Fo-squared) and status flag 
# 
data_I

_audit_update_record
;
2010-11-25 # Formatted by publCIF
;
_shelx_title ' I in C2/c' 
_shelx_refln_list_code          4 
_shelx_F_calc_maximum      386.97 
_exptl_crystal_F_000      1120.00 
_reflns_d_resolution_high  0.7697 
 
loop_ 
 _symmetry_equiv_pos_as_xyz 
 'x, y, z' 
 '-x, y, -z+1/2' 
 'x+1/2, y+1/2, z' 
 '-x+1/2, y+1/2, -z+1/2' 
 '-x, -y, -z' 
 'x, -y, z-1/2' 
 '-x+1/2, -y+1/2, -z' 
 'x+1/2, -y+1/2, z-1/2' 
 
_cell_length_a    12.1250 
_cell_length_b    13.9131 
_cell_length_c    16.5980 
_cell_angle_alpha  90.000 
_cell_angle_beta  101.683 
_cell_angle_gamma  90.000 
 
_shelx_F_squared_multiplier     1.000 
 
loop_ 
 _refln_index_h 
 _refln_index_k 
 _refln_index_l 
 _refln_F_squared_calc 
 _refln_F_squared_meas 
 _refln_F_squared_sigma 
 _refln_observed_status 
   2   0   0        9.14       64.10      6.30 o 
   4   0   0        4.43        9.08      6.92 o 
   6   0   0      157.01      338.30     22.72 o 
   8   0   0     3079.49     2844.60    105.04 o 
  10   0   0     1181.25     1189.97     59.76 o 
  12   0   0      598.30      564.41     43.73 o 
  14   0   0     1493.14     1506.95     81.07 o 
   1   1   0     1215.08     1294.26     29.07 o 
   3   1   0    11807.86    12280.66    211.36 o 
   5   1   0     2629.23     2320.61     46.00 o 
   7   1   0     1575.37     1676.67     37.79 o 
   9   1   0      770.55      845.86     32.73 o 
  11   1   0     2194.56     2122.20     83.41 o 
  13   1   0      156.88      176.33     21.13 o 
  15   1   0      142.64      220.87     42.33 o 
   0   2   0     1471.16      833.46     30.19 o 
   2   2   0     4465.38     5069.16    108.40 o 
   4   2   0     3167.07     3140.59     59.07 o 
   6   2   0        0.02        1.21      5.31 o 
   8   2   0      795.58      764.16     22.99 o 
  10   2   0       32.75       35.41     11.52 o 
  12   2   0      180.60      177.00     20.55 o 
  14   2   0      556.91      615.95     35.38 o 
   1   3   0     2288.11     2239.08     50.56 o 
   3   3   0     3626.82     3887.09     86.30 o 
   5   3   0      790.60      864.13     21.65 o 
   7   3   0      247.42      257.82     12.00 o 
   9   3   0      927.96     1012.17     28.92 o 
  11   3   0      355.63      350.92     24.04 o 
  13   3   0      137.31      127.44     27.93 o 
  15   3   0      172.71      227.68     25.88 o 
   0   4   0     6193.38     6963.20    217.70 o 
   2   4   0       27.01       28.79      3.13 o 
   4   4   0     1994.16     2098.51     51.57 o 
   6   4   0     1093.23     1261.76     30.21 o 
   8   4   0      316.25      370.04     15.92 o 
  10   4   0      837.97      778.46     25.85 o 
  12   4   0     1282.63     1193.99     46.26 o 
  14   4   0       51.76      106.84     18.35 o 
   1   5   0    14094.42    16331.35    352.94 o 
   3   5   0    14034.95    15636.22    236.15 o 
   5   5   0      971.08      920.44     28.84 o 
   7   5   0      832.68      817.91     28.60 o 
   9   5   0      493.20      459.42     20.38 o 
  11   5   0      153.82      177.43     14.38 o 
  13   5   0      130.61      162.57     20.77 o 
   0   6   0       38.51       23.81      7.78 o 
   2   6   0      122.74      143.01      9.77 o 
   4   6   0     2886.42     3264.59     64.51 o 
   6   6   0      386.63      382.82     14.94 o 
   8   6   0      623.17      623.55     26.19 o 
  10   6   0      940.45      876.53     28.39 o 
  12   6   0      470.66      384.55     20.41 o 
  14   6   0      184.98      230.92     24.43 o 
   1   7   0        0.00        9.27      4.68 o 
   3   7   0      124.64       90.98      6.37 o 
   5   7   0       37.74       36.57      6.20 o 
   7   7   0      132.06      129.67     10.49 o 
   9   7   0      198.87      159.51     15.63 o 
  11   7   0       56.77       33.24      8.51 o 
  13   7   0       70.19       60.20     11.21 o 
   0   8   0     5707.24     6691.81    218.95 o 
   2   8   0      106.54       73.05      6.14 o 
   4   8   0      395.44      472.34     13.33 o 
   6   8   0      723.31      644.84     21.37 o 
   8   8   0      253.76      283.78     15.06 o 
  10   8   0     2752.09     2530.52     72.45 o 
  12   8   0       97.53       67.94     17.99 o 
   1   9   0      834.10      993.71     26.58 o 
   3   9   0      673.87      635.79     16.98 o 
   5   9   0       19.16       26.76      6.04 o 
   7   9   0      189.04      190.92     13.21 o 
   9   9   0       24.33       22.74      7.26 o 
  11   9   0      271.13      233.46     17.15 o 
  13   9   0       60.33       57.58     18.41 o 
   0  10   0      298.78      288.82     24.28 o 
   2  10   0     1280.21     1160.82     37.02 o 
   4  10   0     2941.33     2941.04     53.53 o 
   6  10   0      963.91      886.72     27.61 o 
   8  10   0     1050.68     1048.91     32.26 o 
  10  10   0      124.50      109.22     12.63 o 
  12  10   0        0.01       12.73      7.78 o 
   1  11   0      736.61      644.33     21.84 o 
   3  11   0     1154.79     1120.15     32.06 o 
   5  11   0      186.20      159.40     12.61 o 
   7  11   0      145.42      156.29     13.39 o 
   9  11   0      256.41      237.16     16.98 o 
  11  11   0      147.36      153.38     15.58 o 
   0  12   0      799.87      717.84     43.57 o 
   2  12   0      599.38      543.46     17.19 o 
   4  12   0      145.51      137.94     12.03 o 
   6  12   0      767.13      721.53     25.82 o 
   8  12   0     1008.99     1057.85     34.13 o 
  10  12   0       63.77       77.21     11.54 o 
   1  13   0        8.90        0.29      6.23 o 
   3  13   0      246.31      243.75     12.67 o 
   5  13   0       38.38       27.24      7.53 o 
   7  13   0     1447.28     1406.71     40.70 o 
   9  13   0       10.58       12.38      6.99 o 
   0  14   0       43.27       57.66     10.50 o 
   2  14   0        1.89       -0.71      7.01 o 
   4  14   0     1001.30     1047.39     33.32 o 
   6  14   0      110.91      130.16     13.52 o 
   8  14   0      164.40      171.43     15.95 o 
   1  15   0       16.96        9.14      4.76 o 
   3  15   0      378.84      345.78     16.44 o 
   5  15   0        2.55        7.26      6.76 o 
   7  15   0       38.80       56.72     10.17 o 
   0  16   0      202.10      211.48     30.81 o 
   2  16   0       47.13       73.01     10.92 o 
   4  16   0      119.21      146.65     38.75 o 
   6  16   0        1.04        5.15      7.23 o 
   1  17   0       15.01       28.29      9.82 o 
   3  17   0       42.90       61.67     11.22 o 
   5  17   0        7.06       12.04     12.52 o 
   0  18   0       75.71      114.19     17.99 o 
 -15   1   1       65.21       58.54     17.26 o 
 -13   1   1     2034.42     1969.97     65.91 o 
 -11   1   1     1773.43     1634.93     58.12 o 
  -9   1   1      127.07      156.64     15.07 o 
  -7   1   1      464.46      489.01     20.96 o 
  -5   1   1      969.64      974.23     22.86 o 
  -3   1   1     8509.17     8932.39    142.52 o 
  -1   1   1     4126.64     4608.12     62.99 o 
   1   1   1    23597.08    24466.21    496.49 o 
   3   1   1      251.82      228.86     10.22 o 
   5   1   1        2.63        0.98      3.09 o 
   7   1   1     1728.66     1868.87     41.33 o 
   9   1   1     2745.66     2789.39     60.46 o 
  11   1   1     1933.78     1865.46     59.69 o 
  13   1   1      200.27      218.51     23.02 o 
  15   1   1      309.38      351.70     30.60 o 
 -14   2   1       29.88       14.67     14.94 o 
 -12   2   1      188.58      224.77     21.39 o 
 -10   2   1      522.67      382.62     40.69 o 
  -8   2   1     2858.38     3004.65     52.72 o 
  -6   2   1      803.54      820.38     17.56 o 
  -4   2   1       12.81        8.96      4.20 o 
  -2   2   1    55869.23    58412.15   1030.38 o 
   0   2   1        0.94        2.89      6.04 o 
   2   2   1      979.58      990.66     15.42 o 
   4   2   1     5978.90     6334.14    112.77 o 
   6   2   1     2202.20     2291.21     60.37 o 
   8   2   1      838.03      823.88     24.41 o 
  10   2   1      239.50      216.76     15.08 o 
  12   2   1        1.46        0.59     10.90 o 
  14   2   1       29.32       40.63     14.89 o 
 -15   3   1       82.28      103.94     19.54 o 
 -13   3   1        0.00       -7.55     15.09 o 
 -11   3   1       89.27       89.32     14.52 o 
  -9   3   1        4.16        6.52      5.31 o 
  -7   3   1      367.25      358.39     14.09 o 
  -5   3   1     3987.48     3892.84     73.35 o 
  -3   3   1      349.26      320.16     10.09 o 
  -1   3   1        4.25        2.68      1.50 o 
   1   3   1     3272.86     3250.70     51.39 o 
   3   3   1        2.71        8.54      3.61 o 
   5   3   1     3777.23     3644.14    167.95 o 
   7   3   1        6.90       17.81      5.12 o 
   9   3   1      203.69      160.85     12.12 o 
  11   3   1       14.64       27.46      8.69 o 
  13   3   1        4.45        2.50     11.12 o 
  15   3   1       36.11       40.41     16.10 o 
 -14   4   1      158.54      163.59     20.96 o 
 -12   4   1       26.02       23.41     11.74 o 
 -10   4   1       17.30       20.40      6.88 o 
  -8   4   1      343.01      375.49     15.51 o 
  -6   4   1     2484.42     2658.60     54.25 o 
  -4   4   1       40.09       49.56      5.28 o 
  -2   4   1      235.46      235.06      8.47 o 
   0   4   1     1250.14     1442.87     37.12 o 
   2   4   1       25.34        5.92      2.09 o 
   4   4   1      135.80      169.84      8.58 o 
   6   4   1     3844.95     3901.34     75.65 o 
   8   4   1     1398.22     1377.88     43.65 o 
  10   4   1      431.85      396.79     18.08 o 
  12   4   1       38.19       49.25      9.90 o 
  14   4   1       65.56       96.55     20.77 o 
 -13   5   1      184.43      206.20     21.89 o 
 -11   5   1        4.49       10.48      6.79 o 
  -9   5   1      357.54      358.67     16.29 o 
  -7   5   1      934.32      894.96     37.93 o 
  -5   5   1        0.53       -1.61      3.22 o 
  -3   5   1     2586.93     2851.55     66.51 o 
  -1   5   1       82.05       92.97      6.69 o 
   1   5   1     1704.44     1905.95     48.56 o 
   3   5   1      360.19      345.55     12.44 o 
   5   5   1     1335.08     1403.81     32.72 o 
   7   5   1      168.85      142.11     17.32 o 
   9   5   1       10.44       12.93      8.62 o 
  11   5   1       15.24       13.96      6.71 o 
  13   5   1       12.59       19.68      8.15 o 
 -14   6   1      250.81      306.94     27.18 o 
 -12   6   1      137.45      110.52     12.91 o 
 -10   6   1       32.02       59.64      9.15 o 
  -8   6   1      775.15      700.45     22.81 o 
  -6   6   1      707.88      714.43     21.30 o 
  -4   6   1      373.31      404.05     16.68 o 
  -2   6   1      108.82      126.61      7.00 o 
   2   6   1      262.05      375.06     10.87 o 
   4   6   1     1255.57     1500.17     28.20 o 
   6   6   1        1.86       -0.15      3.74 o 
   8   6   1      540.44      481.71     18.53 o 
  10   6   1      526.52      514.17     25.68 o 
  12   6   1      367.04      305.80     42.80 o 
  14   6   1        0.33       19.39     12.37 o 
 -13   7   1      235.37      188.31     23.74 o 
 -11   7   1     1055.19     1012.16     32.78 o 
  -9   7   1      141.51      116.69     11.33 o 
  -7   7   1      105.44       97.12     12.91 o 
  -5   7   1      314.64      329.97     16.13 o 
  -3   7   1     2208.35     2522.06     48.23 o 
  -1   7   1     2643.87     2876.56    146.08 o 
   3   7   1     2314.18     2426.20     37.59 o 
   5   7   1       78.39      100.30      8.87 o 
   7   7   1        6.78       13.97      4.98 o 
   9   7   1       59.58       41.71      8.22 o 
  11   7   1     2780.71     2548.98     61.03 o 
  13   7   1       28.45       16.40      7.29 o 
 -12   8   1        5.49       21.06      8.14 o 
 -10   8   1       31.97       26.30      7.10 o 
  -8   8   1      197.70      168.90     20.53 o 
  -6   8   1      253.59      274.97     24.51 o 
  -4   8   1        0.01        1.18      3.57 o 
  -2   8   1     3223.00     3341.90     55.03 o 
   0   8   1     6604.15     7661.89    193.50 o 
   2   8   1       39.43       50.16      5.40 o 
   4   8   1      133.01      140.05      7.43 o 
   6   8   1       23.65       23.03      5.55 o 
   8   8   1      808.63      771.51     25.45 o 
  10   8   1      690.44      642.91     33.32 o 
  12   8   1        5.67       12.68      7.34 o 
 -13   9   1       20.89       37.81     10.28 o 
 -11   9   1      536.32      536.58     26.34 o 
  -9   9   1       94.17      104.16     13.58 o 
  -7   9   1       27.89       23.46      6.34 o 
  -5   9   1       92.55      114.76     10.01 o 
  -3   9   1     1608.13     1596.05     31.28 o 
  -1   9   1     1032.42     1100.87     32.14 o 
   1   9   1      693.40      841.32     30.35 o 
   3   9   1       16.47       20.33      3.96 o 
   5   9   1      138.18      151.92     11.37 o 
   7   9   1     2083.74     1894.33     46.31 o 
   9   9   1      103.48      120.73     14.20 o 
  11   9   1       17.75        9.38      7.11 o 
  13   9   1      135.77      137.43     16.80 o 
 -12  10   1      365.19      332.68     26.27 o 
 -10  10   1      436.03      416.49     26.53 o 
  -8  10   1      829.15      767.24     26.23 o 
  -6  10   1      182.51      153.22     11.88 o 
  -4  10   1      714.90      657.88     29.40 o 
  -2  10   1     1591.91     1438.82     29.57 o 
   0  10   1      327.22      351.52     27.54 o 
   2  10   1       20.22       15.16      3.90 o 
   4  10   1      893.10      852.02     21.92 o 
   6  10   1     1756.99     1652.58     42.34 o 
   8  10   1      332.45      312.70     17.84 o 
  10  10   1      657.05      593.64     24.65 o 
  12  10   1       54.37       53.16     10.83 o 
 -11  11   1       87.66      138.99     19.92 o 
  -9  11   1       30.27       33.05      8.32 o 
  -7  11   1      298.86      342.10     17.49 o 
  -5  11   1     8306.29     8308.77    156.02 o 
  -3  11   1      543.22      546.35     19.81 o 
  -1  11   1       84.15       75.78      8.50 o 
   1  11   1      138.82      117.55     10.33 o 
   3  11   1     6831.21     6755.72     96.52 o 
   5  11   1     1496.71     1376.99     37.53 o 
   7  11   1      127.02      127.18     12.21 o 
   9  11   1       11.80       20.21      7.51 o 
  11  11   1      346.52      342.95     21.31 o 
 -10  12   1      350.66      388.97     21.23 o 
  -8  12   1       38.30       34.38      8.19 o 
  -6  12   1       19.87       43.49      8.89 o 
  -4  12   1     1392.19     1206.67     34.07 o 
  -2  12   1      234.88      221.38     11.34 o 
   0  12   1      853.68      861.03     34.38 o 
   2  12   1     5400.53     5192.93     86.21 o 
   4  12   1      375.25      372.52     14.91 o 
   6  12   1       42.38       57.81     11.75 o 
   8  12   1      454.18      428.16     21.24 o 
  10  12   1       35.63       33.62      9.41 o 
  -9  13   1      298.40      306.91     19.56 o 
  -7  13   1       43.55       67.25     10.17 o 
  -5  13   1      288.77      298.16     17.22 o 
  -3  13   1      888.80      799.44     23.92 o 
  -1  13   1       78.83       91.25      9.87 o 
   1  13   1      174.86      166.33     13.25 o 
   3  13   1       85.26       98.64      9.22 o 
   5  13   1       17.32       35.47      8.15 o 
   7  13   1        0.60       -3.00      6.00 o 
   9  13   1      489.76      534.37     25.03 o 
  -8  14   1      101.43      129.78     13.90 o 
  -6  14   1       71.63       75.28     10.96 o 
  -4  14   1      999.16     1005.04     31.86 o 
  -2  14   1       14.62       22.42      6.42 o 
   0  14   1      242.26      212.63     17.95 o 
   2  14   1      286.39      268.50     14.17 o 
   4  14   1      157.29      121.39     12.77 o 
   6  14   1        6.48       26.78      7.91 o 
   8  14   1      720.96      796.18     30.54 o 
  -7  15   1       19.87       26.09      8.19 o 
  -5  15   1      142.04      137.42     13.72 o 
  -3  15   1        3.20        6.13      6.44 o 
  -1  15   1      121.06      112.60     15.61 o 
   1  15   1        4.43        7.68      5.56 o 
   3  15   1        1.15       -2.54      5.40 o 
   5  15   1       57.56       89.12     12.36 o 
   7  15   1       55.38       41.83      9.78 o 
  -6  16   1      116.99      134.05     20.39 o 
  -4  16   1       80.32       94.39     16.45 o 
  -2  16   1        4.35       12.48      7.10 o 
   0  16   1      534.83      523.91     22.93 o 
   2  16   1       34.00       35.62      7.62 o 
   4  16   1        1.70        7.41      6.42 o 
   6  16   1        3.08       10.16     15.43 o 
  -5  17   1        0.56        7.23     12.21 o 
  -3  17   1       21.68       31.83     10.44 o 
  -1  17   1      262.43      340.36     20.76 o 
   1  17   1      312.02      318.99     20.77 o 
   3  17   1       46.99       45.78     11.77 o 
   5  17   1       32.24       35.32     22.41 o 
   0  18   1        0.02        7.62     11.59 o 
 -14   0   2      192.71      200.90     32.06 o 
 -12   0   2      313.67      301.58     32.68 o 
 -10   0   2      137.36      207.66     14.71 o 
  -8   0   2        0.66        1.40      9.65 o 
  -6   0   2      177.57      147.83     15.56 o 
  -4   0   2     1858.82     2314.65     61.08 o 
  -2   0   2   134195.61   141252.53   3018.81 o 
   0   0   2    23367.09    26194.76    460.62 o 
   2   0   2    10247.17    10548.20    300.07 o 
   4   0   2      769.78      674.11     29.88 o 
   6   0   2     2922.57     2987.37     71.68 o 
   8   0   2     1350.82     1345.12     40.98 o 
  10   0   2      512.68      543.55     39.21 o 
  12   0   2      601.65      562.07     44.66 o 
  14   0   2     1663.58     1851.48     93.06 o 
 -15   1   2        7.79       11.45     12.68 o 
 -13   1   2     1253.23     1344.76     50.94 o 
 -11   1   2      747.68      740.82     33.12 o 
  -9   1   2      377.40      383.30     31.51 o 
  -7   1   2      513.04      587.72     17.36 o 
  -5   1   2      276.82      289.55     11.64 o 
  -3   1   2      564.59      534.16     17.47 o 
  -1   1   2    11741.66    12027.70    163.94 o 
   1   1   2     1227.77     1299.87     21.18 o 
   3   1   2      305.35      337.49      9.43 o 
   5   1   2     2373.68     2302.78     45.90 o 
   7   1   2      403.16      541.50     17.76 o 
   9   1   2      237.83      238.06     14.37 o 
  11   1   2      313.99      282.18     22.43 o 
  13   1   2       12.74       14.01     13.31 o 
  15   1   2       26.60       34.41     20.70 o 
 -14   2   2      416.43      431.09     30.53 o 
 -12   2   2        0.96       -4.95      9.91 o 
 -10   2   2      266.95      220.90     18.48 o 
  -8   2   2      330.99      344.26     23.70 o 
  -6   2   2     2518.89     2568.03     43.99 o 
  -4   2   2    13537.48    14187.56    213.35 o 
  -2   2   2     4274.83     4799.85     73.51 o 
   0   2   2    10350.31    11155.75    170.49 o 
   2   2   2       94.20       67.53      3.59 o 
   4   2   2     1776.17     1876.43     32.62 o 
   6   2   2      665.36      639.36     57.19 o 
   8   2   2      367.18      337.37     22.70 o 
  10   2   2     1901.29     1858.73     46.00 o 
  12   2   2      315.88      336.23     25.76 o 
  14   2   2        9.37       -0.48     12.33 o 
 -15   3   2       80.08      107.56     23.50 o 
 -13   3   2       15.65       28.75     19.14 o 
 -11   3   2      147.48      136.99     21.86 o 
  -9   3   2      242.54      226.10     16.94 o 
  -7   3   2     1193.48     1255.56     24.71 o 
  -5   3   2     4447.56     4528.12     72.01 o 
  -3   3   2        0.76        1.68      1.74 o 
  -1   3   2     5125.52     5212.60     68.79 o 
   1   3   2    19176.80    20214.99    307.58 o 
   3   3   2    13744.75    15599.44    234.40 o 
   5   3   2     1515.36     1696.65     30.90 o 
   7   3   2     3903.64     3569.25    150.08 o 
   9   3   2      133.43      109.01     13.05 o 
  11   3   2     1097.13     1104.26     33.93 o 
  13   3   2      462.06      486.91     30.80 o 
 -14   4   2      905.42      925.65     43.01 o 
 -12   4   2      182.13      194.72     20.14 o 
 -10   4   2      319.65      278.92     16.05 o 
  -8   4   2        3.01       -2.04      4.08 o 
  -6   4   2       17.63       23.33      4.95 o 
  -4   4   2     2933.91     3040.19     58.17 o 
  -2   4   2      213.43      245.44      7.04 o 
   0   4   2     4975.93     5102.24     81.54 o 
   2   4   2    20493.21    23092.77    297.58 o 
   4   4   2     2623.83     3059.82     50.80 o 
   6   4   2     3726.82     3704.69     72.61 o 
   8   4   2        0.87        2.88      4.41 o 
  10   4   2        3.04        0.58      5.31 o 
  12   4   2      262.29      286.80     18.75 o 
  14   4   2      438.26      528.51     33.29 o 
 -15   5   2      256.19      247.11     26.60 o 
 -13   5   2      133.82       95.80     17.16 o 
 -11   5   2      252.44      315.63     18.12 o 
  -9   5   2     1358.84     1348.29     35.46 o 
  -7   5   2       52.90       77.40      8.00 o 
  -5   5   2     2876.92     3014.22     59.45 o 
  -3   5   2     1424.54     1517.46     32.21 o 
  -1   5   2     3451.22     3514.47     65.01 o 
   1   5   2      714.49      596.78     15.98 o 
   3   5   2     1696.10     1616.35     27.03 o 
   5   5   2       67.46       27.50      5.02 o 
   7   5   2       51.40       38.60      6.14 o 
   9   5   2      591.64      621.71     23.17 o 
  11   5   2      732.17      593.27     32.48 o 
  13   5   2      395.99      416.39     28.63 o 
 -14   6   2      169.49      126.70     19.92 o 
 -12   6   2     1826.18     1709.63     58.48 o 
 -10   6   2      402.40      374.99     17.79 o 
  -8   6   2      406.04      389.28     16.28 o 
  -6   6   2      335.31      334.58     13.65 o 
  -4   6   2      494.87      575.86     17.09 o 
  -2   6   2     1658.85     1506.09     26.70 o 
   0   6   2       83.39       88.24      8.19 o 
   2   6   2      243.53      291.12      8.44 o 
   4   6   2     2123.12     2289.99     40.55 o 
   6   6   2      202.98      247.94     12.03 o 
   8   6   2      434.69      417.75     17.19 o 
  10   6   2      318.71      312.66     17.22 o 
  12   6   2        5.82        9.76      6.88 o 
  14   6   2      181.84      191.56     22.84 o 
 -13   7   2        9.48       34.22     13.05 o 
 -11   7   2     1201.10     1073.13     36.17 o 
  -9   7   2      236.57      281.64     15.39 o 
  -7   7   2        6.43        8.49      4.79 o 
  -5   7   2      241.69      245.87     11.66 o 
  -3   7   2        0.14       18.07      3.96 o 
  -1   7   2      491.25      598.24     16.94 o 
   1   7   2     2051.94     2340.61     49.34 o 
   3   7   2      623.25      627.44     13.87 o 
   5   7   2      253.24      254.53     12.59 o 
   7   7   2      320.84      357.58     15.73 o 
   9   7   2     1345.36     1112.09     32.65 o 
  11   7   2      213.57      204.89     15.76 o 
  13   7   2       20.69       16.40      7.93 o 
 -14   8   2       78.08       66.19     16.63 o 
 -12   8   2      144.08      165.52     16.04 o 
 -10   8   2      569.08      489.87     20.92 o 
  -8   8   2        1.53       -0.05      4.38 o 
  -6   8   2      160.14      169.79     11.34 o 
  -4   8   2     4193.56     4235.37     82.35 o 
  -2   8   2     3784.03     3793.10     60.96 o 
   0   8   2     2156.10     2320.86     61.83 o 
   2   8   2     1462.30     1638.33     32.44 o 
   4   8   2      982.93     1062.91     33.78 o 
   6   8   2     1228.33     1114.88     30.85 o 
   8   8   2     4396.87     3792.51     79.71 o 
  10   8   2      180.25      218.18     15.78 o 
  12   8   2        5.18        0.09      9.30 o 
 -13   9   2      347.45      350.58     22.27 o 
 -11   9   2       72.23       66.71     10.85 o 
  -9   9   2      309.20      299.36     19.27 o 
  -7   9   2       26.79       18.43      5.93 o 
  -5   9   2      306.87      290.11     14.48 o 
  -3   9   2       68.08       63.62      7.48 o 
  -1   9   2     3735.77     3531.65    137.87 o 
   1   9   2      361.03      360.15     24.59 o 
   3   9   2     1172.13     1161.69     22.53 o 
   5   9   2       75.16      110.95     10.11 o 
   7   9   2        6.65       12.20      5.72 o 
   9   9   2      366.79      339.51     18.01 o 
  11   9   2      644.46      572.40     24.75 o 
  13   9   2        4.47       18.98     13.85 o 
 -12  10   2        7.64        5.60      7.96 o 
 -10  10   2      179.89      163.25     14.40 o 
  -8  10   2      418.17      409.42     18.42 o 
  -6  10   2     3898.46     3720.68     91.92 o 
  -4  10   2      341.87      318.70     16.73 o 
  -2  10   2      207.92      204.41     10.39 o 
   0  10   2      780.45      775.11     40.61 o 
   2  10   2       70.84       87.15      6.20 o 
   4  10   2      201.92      177.30     10.45 o 
   6  10   2      856.39      873.94     28.12 o 
   8  10   2      421.32      412.31     20.85 o 
  10  10   2      495.09      474.27     27.44 o 
  12  10   2       74.03       67.58     11.62 o 
 -11  11   2        9.26       -3.50      7.00 o 
  -9  11   2      369.51      355.17     21.72 o 
  -7  11   2      570.62      549.92     25.34 o 
  -5  11   2       63.42       75.98     14.51 o 
  -3  11   2      106.32       99.70      7.71 o 
  -1  11   2      139.39      166.63     24.51 o 
   1  11   2      365.81      325.87     14.73 o 
   3  11   2      488.16      509.37     17.34 o 
   5  11   2        6.19       13.70      5.92 o 
   7  11   2     1207.76     1188.12     35.31 o 
   9  11   2      114.68      136.04     13.80 o 
  11  11   2       82.95       96.89     13.24 o 
 -10  12   2      139.75      178.84     18.70 o 
  -8  12   2       84.27       99.21     18.39 o 
  -6  12   2     1515.71     1450.70     39.34 o 
  -4  12   2     3487.41     3292.05     70.55 o 
  -2  12   2      117.76      109.45      8.35 o 
   0  12   2        0.04        4.00      5.70 o 
   2  12   2     3149.08     3011.79     49.65 o 
   4  12   2     1715.26     1558.14     34.75 o 
   6  12   2      802.09      840.82     29.16 o 
   8  12   2      160.20      156.98     15.30 o 
  10  12   2        0.06       16.80      7.95 o 
  -9  13   2      328.23      363.61     20.67 o 
  -7  13   2      702.19      653.05     25.10 o 
  -5  13   2      428.88      410.78     20.79 o 
  -3  13   2        2.06       13.25      4.61 o 
  -1  13   2      113.59       90.78      9.80 o 
   1  13   2      881.85      813.92     23.40 o 
   3  13   2     1898.71     1821.73     39.24 o 
   5  13   2      573.88      546.02     22.84 o 
   7  13   2       28.43       37.95      8.67 o 
   9  13   2      293.22      376.37     22.35 o 
  -8  14   2       29.21       48.84      9.80 o 
  -6  14   2     1470.33     1515.54     42.01 o 
  -4  14   2      120.33      124.35     12.01 o 
  -2  14   2      282.83      277.99     16.28 o 
   0  14   2      152.57      122.90     12.85 o 
   2  14   2      242.90      244.18     13.79 o 
   4  14   2      385.07      355.68     20.10 o 
   6  14   2      414.64      437.10     22.85 o 
   8  14   2       55.72       72.77     11.81 o 
  -7  15   2        0.51        0.97     12.22 o 
  -5  15   2      115.34      126.75     18.46 o 
  -3  15   2      282.54      269.06     16.86 o 
  -1  15   2        3.28        5.51      6.73 o 
   1  15   2      545.90      483.25     21.70 o 
   3  15   2        9.09        0.83      5.10 o 
   5  15   2        3.99        5.61      7.01 o 
   7  15   2        8.17       28.46     10.73 o 
  -6  16   2      159.65      169.05     21.96 o 
  -4  16   2       15.50        8.61     11.26 o 
  -2  16   2      355.06      371.13     23.44 o 
   0  16   2        3.20       17.65      6.12 o 
   2  16   2        2.92       13.83      6.13 o 
   4  16   2       10.98       14.01      8.86 o 
   6  16   2        0.50        1.63      9.15 o 
  -5  17   2      178.92      200.41     23.84 o 
  -3  17   2       47.18       62.25     21.16 o 
  -1  17   2       10.34        9.80     10.40 o 
   1  17   2        3.30       -0.41      6.44 o 
   3  17   2       83.75      117.14     13.45 o 
 -15   1   3      189.32      229.12     25.35 o 
 -13   1   3      349.82      355.50     26.46 o 
 -11   1   3     2031.88     2038.10     49.42 o 
  -9   1   3        0.01        5.87      4.31 o 
  -7   1   3      857.31      796.33     18.49 o 
  -5   1   3      416.40      410.07     13.21 o 
  -3   1   3    32731.58    36283.80    621.09 o 
  -1   1   3     1679.18     2078.12     34.54 o 
   1   1   3       47.24       56.12      3.08 o 
   3   1   3     1072.19     1222.05     26.89 o 
   5   1   3     7398.76     8247.21    113.71 o 
   7   1   3     1226.18     1208.25    123.04 o 
   9   1   3     2186.57     1934.67     59.40 o 
  11   1   3     2779.76     2772.21     97.88 o 
  13   1   3      479.69      516.27     31.24 o 
 -14   2   3       46.93       69.58     15.56 o 
 -12   2   3      120.03      143.26     13.37 o 
 -10   2   3      648.84      613.50     22.20 o 
  -8   2   3       90.71      113.08     14.73 o 
  -6   2   3      559.17      557.45     15.52 o 
  -4   2   3     7435.14     7908.59    141.80 o 
  -2   2   3     8954.68     9103.71    140.25 o 
   0   2   3    23749.16    23804.95    757.46 o 
   2   2   3      345.85      180.71      6.75 o 
   4   2   3     4770.77     5064.88     72.36 o 
   6   2   3     4604.00     5213.75     84.48 o 
   8   2   3      556.66      572.00     19.96 o 
  10   2   3      244.39      254.72     19.43 o 
  12   2   3      235.74      241.74     22.80 o 
  14   2   3       89.43      142.88     20.79 o 
 -15   3   3       14.73       -5.64     21.63 o 
 -13   3   3       34.47       72.62     26.84 o 
 -11   3   3      110.00      105.51     14.91 o 
  -9   3   3       78.28       97.90     12.45 o 
  -7   3   3     2280.02     2213.22     39.56 o 
  -5   3   3      726.74      735.15     15.44 o 
  -3   3   3        1.59       10.89      2.15 o 
  -1   3   3       78.47      139.87      4.91 o 
   1   3   3     8865.06    10079.00    155.66 o 
   3   3   3     5979.96     6494.19     91.04 o 
   5   3   3       13.61        4.98      3.14 o 
   7   3   3       35.58       51.05      7.27 o 
   9   3   3        0.55        7.97      6.08 o 
  11   3   3      151.97      153.52     33.53 o 
  13   3   3       16.83       21.58     13.53 o 
 -14   4   3      428.94      467.91     31.68 o 
 -12   4   3       47.29       33.71     12.22 o 
 -10   4   3     1385.75     1277.80     44.40 o 
  -8   4   3     1795.09     1657.75     59.45 o 
  -6   4   3      954.27     1038.03     20.80 o 
  -4   4   3       48.18       29.68      6.16 o 
  -2   4   3       16.19        7.27      2.14 o 
   0   4   3      538.05      530.04     16.90 o 
   2   4   3     1461.06     1521.23     22.24 o 
   4   4   3     4349.99     4880.62     78.15 o 
   6   4   3     1815.44     1839.20     34.37 o 
   8   4   3      330.57      326.95     15.35 o 
  10   4   3      953.89      875.96     28.57 o 
  12   4   3      840.23      762.15     29.13 o 
  14   4   3       14.96        2.85      9.05 o 
 -15   5   3       36.63       16.18     13.53 o 
 -13   5   3       51.13       68.58     11.91 o 
 -11   5   3       23.26       25.97     11.04 o 
  -9   5   3      364.97      358.24     16.29 o 
  -7   5   3     2485.01     2377.23     50.90 o 
  -5   5   3       42.70       67.94      6.74 o 
  -3   5   3     1061.18     1128.14     21.52 o 
  -1   5   3      954.29      973.78     17.13 o 
   1   5   3      884.19      967.06     20.14 o 
   3   5   3      128.94      139.56      5.84 o 
   5   5   3       78.68       98.68      5.87 o 
   7   5   3        4.45       10.30      6.98 o 
   9   5   3      462.55      464.91     20.97 o 
  11   5   3      426.18      438.97     27.58 o 
  13   5   3      157.86      135.07     14.53 o 
 -14   6   3      676.48      729.34     49.07 o 
 -12   6   3      143.20      130.66     18.36 o 
 -10   6   3      434.82      411.88     23.91 o 
  -8   6   3       39.27       32.92      6.43 o 
  -6   6   3      351.25      365.21     14.37 o 
  -4   6   3        5.31        3.92      2.31 o 
  -2   6   3       14.77       12.86      2.90 o 
   0   6   3     2263.43     2847.73     49.86 o 
   2   6   3        0.67       -0.12      2.27 o 
   4   6   3     4095.86     4111.59     68.08 o 
   6   6   3     1276.95     1114.61     29.25 o 
   8   6   3     1094.04     1086.24     30.70 o 
  10   6   3       27.75       24.04      7.51 o 
  12   6   3       81.32      113.20     13.32 o 
 -13   7   3     1659.24     1672.44     60.57 o 
 -11   7   3       69.71       93.85     14.15 o 
  -9   7   3      198.55      203.84     19.99 o 
  -7   7   3      881.01      871.78     25.40 o 
  -5   7   3     1382.68     1443.70     33.89 o 
  -3   7   3     6946.08     6943.26    125.78 o 
  -1   7   3      502.01      526.66     15.19 o 
   1   7   3     7820.58     9368.01    171.16 o 
   3   7   3      103.46      125.25      6.30 o 
   5   7   3      232.53      272.92      9.60 o 
   7   7   3      206.20      211.63     13.14 o 
   9   7   3     1218.03     1064.04     31.74 o 
  11   7   3      168.96      133.92     13.61 o 
  13   7   3      374.06      371.91     23.18 o 
 -14   8   3      683.54      720.28     31.47 o 
 -12   8   3       24.71       33.47      9.35 o 
 -10   8   3       81.78       73.21     10.46 o 
  -8   8   3       17.72       17.93      6.06 o 
  -6   8   3      555.90      493.76     33.05 o 
  -4   8   3      264.49      274.81     11.99 o 
  -2   8   3     3463.86     3899.13     62.07 o 
   0   8   3     1599.88     1772.39     40.63 o 
   2   8   3     1504.33     1556.98     31.35 o 
   4   8   3      274.68      330.35     11.09 o 
   6   8   3        0.09       -2.02      4.03 o 
   8   8   3       54.65       67.00      9.17 o 
  10   8   3        0.39        6.81     10.90 o 
  12   8   3      447.21      411.00     27.70 o 
 -13   9   3       52.10       65.11     16.04 o 
 -11   9   3      281.77      302.01     22.00 o 
  -9   9   3      337.09      348.61     17.47 o 
  -7   9   3      150.59      163.86     11.87 o 
  -5   9   3      562.26      533.55     18.64 o 
  -3   9   3     2099.02     2265.81     48.58 o 
  -1   9   3     1007.17      952.27     24.70 o 
   1   9   3      219.56      244.94     20.25 o 
   3   9   3      118.28      128.61      7.16 o 
   5   9   3     2451.75     2484.93     55.73 o 
   7   9   3     1788.40     1554.74     40.77 o 
   9   9   3      664.05      649.00     37.03 o 
  11   9   3       35.94       53.63      9.83 o 
 -12  10   3      174.50      199.10     28.15 o 
 -10  10   3      337.70      305.58     18.46 o 
  -8  10   3      406.99      366.50     18.71 o 
  -6  10   3     4150.55     4058.69     82.77 o 
  -4  10   3      108.14      132.94     20.66 o 
  -2  10   3      218.28      207.39      9.36 o 
   0  10   3     1033.37      904.04     26.68 o 
   2  10   3      153.21      165.50      9.65 o 
   4  10   3     1551.80     1483.27     32.26 o 
   6  10   3       96.95       92.80     11.82 o 
   8  10   3      139.86      163.59     16.18 o 
  10  10   3     1125.73     1092.22     35.09 o 
  12  10   3       37.69       45.58     10.52 o 
 -11  11   3        1.82        4.65      7.39 o 
  -9  11   3       26.08       28.58      7.88 o 
  -7  11   3     1121.05      980.31     29.91 o 
  -5  11   3     2155.11     2070.13     48.42 o 
  -3  11   3        0.61        7.34      3.72 o 
  -1  11   3        1.78        1.42      3.92 o 
   1  11   3        3.33        9.73      7.17 o 
   3  11   3     2944.42     2800.92     46.27 o 
   5  11   3       91.04       90.13     10.43 o 
   7  11   3      426.71      460.43     20.73 o 
   9  11   3       98.72      152.04     14.63 o 
  11  11   3        6.31       -0.75      7.62 o 
 -10  12   3       15.17       17.42      7.66 o 
  -8  12   3       44.08       39.92      8.71 o 
  -6  12   3       90.75       90.86     10.27 o 
  -4  12   3     1880.63     1815.14     44.20 o 
  -2  12   3      525.77      514.68     18.48 o 
   0  12   3     3365.67     3113.01     57.45 o 
   2  12   3     3146.04     2778.76     46.87 o 
   4  12   3      272.38      359.92     15.35 o 
   6  12   3       57.23       57.22      9.56 o 
   8  12   3       31.47       37.05      9.14 o 
  10  12   3        7.47       20.77      9.01 o 
  -9  13   3      124.36      148.48     14.02 o 
  -7  13   3      255.39      245.29     34.32 o 
  -5  13   3      289.86      295.54     17.73 o 
  -3  13   3      232.81      238.12     13.58 o 
  -1  13   3      216.99      196.80     11.61 o 
   1  13   3       94.03       72.53      8.31 o 
   3  13   3      612.96      597.26     19.71 o 
   5  13   3       33.62       44.73      8.54 o 
   7  13   3      129.11      160.96     14.87 o 
   9  13   3       17.92        6.83     16.18 o 
  -8  14   3       17.98        3.28      9.79 o 
  -6  14   3       54.83       25.50     28.17 o 
  -2  14   3      218.86      175.88     13.25 o 
   0  14   3      112.45      129.56     27.63 o 
   2  14   3      133.90      149.48     11.54 o 
   4  14   3        5.56        8.85      5.74 o 
   6  14   3      898.83      962.80     41.25 o 
   8  14   3       32.83       31.56     23.11 o 
  -7  15   3        1.86       14.66     11.83 o 
  -5  15   3        0.01       -0.10     24.35 o 
  -3  15   3      207.51      216.86     20.87 o 
  -1  15   3       53.41       58.15     13.83 o 
   1  15   3      103.12       99.93     13.94 o 
   3  15   3      101.01      108.08     12.43 o 
   5  15   3       34.95       74.60     13.83 o 
   7  15   3      427.34      540.09     31.33 o 
  -6  16   3       40.60       46.27     14.82 o 
  -4  16   3        0.46        1.48     10.09 o 
  -2  16   3      183.14      175.53     20.96 o 
   0  16   3       18.18       28.48      9.76 o 
   2  16   3        0.10       12.75      7.15 o 
   4  16   3      111.20      137.28     23.89 o 
   6  16   3        1.48        1.22      8.02 o 
  -5  17   3      131.56      180.63     35.56 o 
  -3  17   3      695.97      748.11     39.32 o 
  -1  17   3      209.74      275.26     19.32 o 
   1  17   3       34.86       43.31     10.61 o 
   3  17   3        2.43        7.31      7.67 o 
 -14   0   4      139.65      208.68     32.83 o 
 -12   0   4      128.63      122.16     23.96 o 
 -10   0   4      833.14      815.24     34.39 o 
  -8   0   4     1465.23     1370.35    106.13 o 
  -6   0   4      499.71      552.10     37.50 o 
  -4   0   4      279.98      242.87     10.96 o 
  -2   0   4   149742.50   155597.69   4664.65 o 
   0   0   4     7322.38     8297.08    184.56 o 
   2   0   4    28232.08    29942.10    511.46 o 
   4   0   4    14008.12    16532.77    286.82 o 
   6   0   4     2257.64     2351.79     50.40 o 
  10   0   4     3222.70     3205.78    123.87 o 
  12   0   4     2151.80     2161.15     98.35 o 
  14   0   4       36.60       51.51     23.65 o 
 -15   1   4      152.45      135.25     19.99 o 
 -13   1   4       35.56       25.98     11.44 o 
 -11   1   4      676.68      719.20     24.46 o 
  -9   1   4       21.77       30.30      4.81 o 
  -7   1   4     2336.80     2390.56     43.21 o 
  -5   1   4     3063.49     3562.35     59.06 o 
  -3   1   4    77619.45    84135.34   1460.34 o 
  -1   1   4      535.02      498.21      9.82 o 
   1   1   4      208.94      101.85      4.63 o 
   3   1   4     4153.51     4105.55     79.42 o 
   5   1   4     3807.75     4054.78    100.41 o 
   7   1   4     1219.98     1034.84     22.99 o 
   9   1   4       43.92       50.81      8.56 o 
  11   1   4      140.78      123.03     22.09 o 
  13   1   4       90.40      105.19     18.93 o 
 -14   2   4       83.99      102.56     17.71 o 
 -12   2   4       18.02       11.13      7.44 o 
 -10   2   4      480.21      438.82     28.57 o 
  -8   2   4     1386.01     1345.40     37.34 o 
  -6   2   4     6515.82     6848.00    109.50 o 
  -4   2   4     3961.88     4123.47     76.76 o 
  -2   2   4     4835.04     4871.66     77.02 o 
   0   2   4     8982.93     9544.67    170.99 o 
   2   2   4      547.70      581.66     11.78 o 
   4   2   4      160.00      177.34      6.08 o 
   6   2   4        2.66        5.73      3.26 o 
   8   2   4      467.33      485.47     18.73 o 
  10   2   4      800.84      734.48     25.83 o 
  12   2   4      381.97      457.62     27.37 o 
  14   2   4      162.20      212.31     24.79 o 
 -15   3   4       83.15       95.53     18.54 o 
 -13   3   4        1.66       13.00     10.97 o 
 -11   3   4        6.24        6.03      6.81 o 
  -9   3   4       77.62       91.27      9.61 o 
  -7   3   4      427.84      432.46     12.39 o 
  -5   3   4      158.42      153.29      7.33 o 
  -3   3   4      218.30      289.27      8.39 o 
  -1   3   4      205.33      180.84     10.26 o 
   1   3   4     4919.17     5342.59     84.89 o 
   3   3   4     2974.86     3098.11     46.35 o 
   5   3   4       95.03       95.73      6.80 o 
   7   3   4       83.75       52.60      5.88 o 
   9   3   4      387.52      321.39     16.37 o 
  11   3   4      169.40      180.27     15.08 o 
  13   3   4      103.84       95.85     13.80 o 
 -14   4   4      195.01      233.45     24.43 o 
 -12   4   4       62.40       48.27      9.96 o 
 -10   4   4      238.63      237.42     15.21 o 
  -8   4   4      530.60      504.90     22.94 o 
  -6   4   4     3468.00     3349.41     55.92 o 
  -4   4   4     1448.84     1656.23     33.56 o 
  -2   4   4     2701.90     2873.19     42.10 o 
   0   4   4     4996.34     4988.96     91.92 o 
   2   4   4      172.16      347.25      7.99 o 
   4   4   4     8371.48     9964.98    138.67 o 
   6   4   4      500.33      453.69     19.52 o 
   8   4   4        1.56        4.55      5.42 o 
  10   4   4      924.90      975.76     30.91 o 
  12   4   4       18.41       28.80      9.08 o 
  14   4   4      211.94      211.48     24.16 o 
 -15   5   4      517.66      603.46     74.69 o 
 -13   5   4      239.39      268.16     22.93 o 
 -11   5   4      833.11      789.21     28.28 o 
  -9   5   4       52.11       52.39     11.21 o 
  -7   5   4       59.23       40.15      9.17 o 
  -5   5   4      546.20      546.80     13.26 o 
  -3   5   4        0.76        3.10      2.57 o 
  -1   5   4     5164.77     5898.96     72.87 o 
   1   5   4      124.15       76.06      7.61 o 
   3   5   4     2977.01     3639.31     48.70 o 
   5   5   4     2922.83     2982.73     53.28 o 
   7   5   4     1176.57     1136.88     30.39 o 
   9   5   4     1275.12     1122.39     32.33 o 
  11   5   4      113.33      155.47     14.36 o 
  13   5   4      123.28      184.03     19.65 o 
 -14   6   4       24.80       40.77     11.15 o 
 -12   6   4      830.87      818.56     30.37 o 
 -10   6   4      819.23      757.49     33.26 o 
  -8   6   4      351.34      360.78     15.71 o 
  -6   6   4     2492.21     2366.43     42.09 o 
  -4   6   4     2753.60     3060.60     51.45 o 
  -2   6   4      526.97      549.19     11.95 o 
   0   6   4     5453.54     5524.82     78.63 o 
   2   6   4     3217.86     3367.15     45.94 o 
   4   6   4       63.81       53.12      4.94 o 
   6   6   4      224.17      181.57     11.18 o 
   8   6   4     1411.38     1307.82     34.98 o 
  10   6   4       95.64       67.01     10.52 o 
  12   6   4        4.63       12.13      7.72 o 
 -13   7   4      262.46      275.64     20.29 o 
 -11   7   4        9.43       20.55     11.01 o 
  -9   7   4       36.16       47.78     16.36 o 
  -7   7   4      853.05      798.81     24.00 o 
  -5   7   4        6.86       16.20      3.42 o 
  -3   7   4     2177.74     2285.84     36.90 o 
  -1   7   4      527.14      516.51     11.91 o 
   1   7   4      241.83      280.70     12.15 o 
   3   7   4      738.77      671.96     14.90 o 
   5   7   4      287.37      254.28      9.88 o 
   7   7   4        0.02        7.63      4.73 o 
   9   7   4      440.12      348.14     17.72 o 
  11   7   4      275.30      283.11     18.16 o 
  13   7   4        0.11        2.68      7.80 o 
 -14   8   4       26.47       48.09     12.65 o 
 -12   8   4      448.07      381.72     22.72 o 
 -10   8   4       53.84       76.86     10.37 o 
  -8   8   4      140.42      119.65     10.88 o 
  -6   8   4     3102.57     2916.03     60.84 o 
  -4   8   4      264.85      272.26     11.80 o 
  -2   8   4      112.72      155.61      6.51 o 
   0   8   4        0.61        5.02      2.64 o 
   2   8   4      149.47      184.73     11.05 o 
   4   8   4      176.07      197.99      8.44 o 
   6   8   4       68.83       74.76      9.09 o 
   8   8   4      464.71      311.92     16.78 o 
  10   8   4       82.68       58.92     10.03 o 
  12   8   4       48.40       35.36      9.27 o 
 -13   9   4       72.70       94.13     14.35 o 
 -11   9   4       34.23       52.54      9.81 o 
  -9   9   4      224.57      207.10     14.44 o 
  -7   9   4      692.21      645.65     28.80 o 
  -5   9   4       36.99       40.37      6.34 o 
  -3   9   4     1499.19     1298.96     38.34 o 
  -1   9   4       25.13       11.64      3.28 o 
   1   9   4      558.85      485.85     19.87 o 
   3   9   4      120.13      116.49      6.95 o 
   5   9   4     3070.55     3367.54     71.41 o 
   7   9   4      239.40      220.83     14.75 o 
   9   9   4       63.54       53.38      9.43 o 
  11   9   4       23.85       32.08      9.24 o 
 -12  10   4       22.07       23.47      7.56 o 
 -10  10   4       10.59       14.63     10.67 o 
  -8  10   4     1754.86     1643.34     42.28 o 
  -6  10   4      896.78      867.30     28.96 o 
  -4  10   4        0.09        1.35      4.54 o 
  -2  10   4       14.88        8.95      3.28 o 
   0  10   4      625.54      627.50     16.81 o 
   2  10   4      282.36      299.88     17.54 o 
   4  10   4      852.00      825.13     27.90 o 
   6  10   4     1286.06     1274.67     47.34 o 
   8  10   4      532.95      438.84     20.32 o 
  10  10   4        0.41        4.54      6.44 o 
 -11  11   4      129.31      116.80     13.33 o 
  -9  11   4       71.55      107.67     12.04 o 
  -7  11   4       15.04       19.18      6.39 o 
  -5  11   4      157.55      156.33     11.44 o 
  -3  11   4       47.16       42.51      6.99 o 
  -1  11   4      535.40      538.81     13.91 o 
   1  11   4     1972.33     1860.58     45.14 o 
   3  11   4        8.31        9.18      4.11 o 
   5  11   4     1033.17      996.97     31.31 o 
   7  11   4      178.43      252.08     16.79 o 
   9  11   4       75.83       76.87     11.57 o 
  11  11   4       85.66       91.31     16.29 o 
 -10  12   4       59.47       78.95     21.19 o 
  -8  12   4      527.78      502.37     21.20 o 
  -6  12   4     1115.17     1052.83     30.97 o 
  -4  12   4      394.31      368.03     16.35 o 
  -2  12   4      414.75      368.49     14.00 o 
   0  12   4      169.66      175.34     16.73 o 
   2  12   4      237.29      238.25     11.20 o 
   4  12   4     1032.01     1012.01     26.78 o 
   6  12   4       22.20       28.75      7.51 o 
   8  12   4       65.03       62.97     13.12 o 
  10  12   4       77.60       76.10     14.85 o 
  -9  13   4      607.73      578.06     33.72 o 
  -7  13   4       91.47       87.06     15.13 o 
  -5  13   4      239.77      209.47     19.33 o 
  -3  13   4       50.17       54.25      9.58 o 
  -1  13   4      875.90      823.39     23.81 o 
   1  13   4      539.68      473.03     18.40 o 
   3  13   4      431.75      429.24     16.93 o 
   5  13   4       38.57       50.01     12.68 o 
   7  13   4        3.93        7.27      9.19 o 
   9  13   4       59.62       67.09     14.97 o 
  -8  14   4        6.60       -4.94      9.89 o 
  -6  14   4       25.58       30.39     11.20 o 
  -4  14   4       70.10       83.70     11.90 o 
  -2  14   4       23.90       16.78      5.81 o 
   0  14   4     1295.48     1104.81     34.14 o 
   2  14   4      154.15      156.22     14.06 o 
   4  14   4      388.67      424.62     22.53 o 
   6  14   4       15.02       26.31     10.67 o 
   8  14   4      412.19      487.37     30.10 o 
  -7  15   4      247.22      292.52     21.62 o 
  -5  15   4      176.39      179.90     21.64 o 
  -3  15   4        3.79       13.02     18.75 o 
  -1  15   4        0.57        8.19      8.95 o 
   1  15   4       88.20       76.32     13.44 o 
   3  15   4      199.23      176.93     15.43 o 
   5  15   4       60.18      102.13     16.71 o 
   7  15   4      278.58      362.47     28.13 o 
  -6  16   4       53.98       37.45     31.28 o 
  -4  16   4      157.87      126.43     28.87 o 
  -2  16   4      198.40      217.03     22.72 o 
   0  16   4       36.29       57.34     12.81 o 
   2  16   4      171.45      239.10     21.55 o 
   4  16   4      124.31      126.54     18.65 o 
  -3  17   4       44.57       23.90     24.35 o 
  -1  17   4      142.12      126.33     54.23 o 
   1  17   4        0.10       -1.19     10.65 o 
   3  17   4       52.14      100.04     12.99 o 
 -15   1   5       69.95       64.27     15.90 o 
 -13   1   5      189.27      180.67     20.14 o 
 -11   1   5      113.17       99.75     10.50 o 
  -9   1   5      644.87      610.77     20.98 o 
  -7   1   5      220.17      211.38      8.78 o 
  -5   1   5      634.39      645.14     15.13 o 
  -3   1   5     1880.04     1782.80     35.84 o 
  -1   1   5     5112.31     5642.19     88.63 o 
   1   1   5     4568.14     4748.70     54.31 o 
   3   1   5     1690.21     2082.64     29.30 o 
   5   1   5       33.51       57.66      4.33 o 
   7   1   5     1450.24     1417.62     32.26 o 
   9   1   5     5328.55     4984.79    127.29 o 
  11   1   5       23.46       28.83      9.06 o 
  13   1   5       12.21       22.45     19.06 o 
 -14   2   5      562.91      564.07     32.13 o 
 -12   2   5      138.55      156.55     23.03 o 
 -10   2   5     2569.11     2441.37     67.86 o 
  -8   2   5       24.13       40.17      6.45 o 
  -6   2   5     2623.01     2782.09     48.55 o 
  -4   2   5     4291.87     4186.93     78.29 o 
  -2   2   5      854.75      937.53     18.15 o 
   0   2   5    31410.06    33742.34    503.90 o 
   2   2   5     9385.57    10304.86    124.42 o 
   4   2   5       58.35       62.95      4.33 o 
   6   2   5     2218.88     2240.29     36.66 o 
   8   2   5     3039.31     2932.73     53.90 o 
  10   2   5      981.99      949.14     30.20 o 
  12   2   5      431.66      438.79     22.04 o 
  14   2   5      155.43      198.13     24.48 o 
 -15   3   5        4.21       12.36     17.90 o 
 -13   3   5       11.33       11.65     10.31 o 
 -11   3   5      218.98      207.50     14.82 o 
  -9   3   5      840.08      730.01     23.89 o 
  -7   3   5      114.03      105.45      7.10 o 
  -5   3   5     5936.52     6412.00    117.92 o 
  -3   3   5      474.94      430.37     10.93 o 
  -1   3   5     8360.58     7979.18    221.91 o 
   1   3   5      241.22      184.86      6.26 o 
   3   3   5      176.32      173.57      7.05 o 
   5   3   5      661.79      558.40     26.45 o 
   7   3   5      367.00      364.98     14.91 o 
   9   3   5       99.53       94.47     10.38 o 
  11   3   5      356.75      369.40     20.18 o 
  13   3   5      163.55      179.97     17.24 o 
 -14   4   5       19.49       39.91     14.02 o 
 -12   4   5      842.30      831.57     29.35 o 
 -10   4   5      324.75      315.41     16.79 o 
  -8   4   5      788.99      580.67     15.70 o 
  -6   4   5      863.26      770.83     30.46 o 
  -4   4   5     1029.43     1017.61     21.13 o 
  -2   4   5       37.56       35.82      7.04 o 
   0   4   5     1660.07     1793.40     36.30 o 
   2   4   5     1583.24     1816.81     26.42 o 
   4   4   5     2773.96     3153.03     48.70 o 
   6   4   5       16.25       17.87      4.24 o 
   8   4   5        0.10       -2.52      5.03 o 
  10   4   5       86.36       63.07      9.93 o 
  12   4   5        1.82        9.42      7.94 o 
 -15   5   5      205.07      222.29     25.41 o 
 -13   5   5        1.03       -0.44      8.37 o 
 -11   5   5      366.12      322.63     18.79 o 
  -9   5   5     1597.60     1506.11     39.81 o 
  -7   5   5     1017.73      964.96     21.69 o 
  -5   5   5       17.49       12.81      2.80 o 
  -3   5   5      140.81      133.42      6.37 o 
  -1   5   5      258.26      265.74      8.55 o 
   1   5   5     1599.48     1594.55     30.16 o 
   3   5   5      642.67      683.31     13.41 o 
   5   5   5      251.44      241.07      9.92 o 
   7   5   5      116.94      120.89     10.20 o 
   9   5   5       67.40       78.70     10.00 o 
  11   5   5      122.84      125.76     13.25 o 
  13   5   5      487.21      581.51     26.14 o 
 -14   6   5      133.50      141.88     16.28 o 
 -12   6   5        3.54       14.21      8.40 o 
 -10   6   5       91.68       68.06     10.48 o 
  -8   6   5      131.18      144.55      9.88 o 
  -6   6   5     1413.42     1357.72     24.74 o 
  -4   6   5     1463.27     1491.80     25.73 o 
  -2   6   5     1594.45     1866.55     29.97 o 
   0   6   5     4520.19     4922.85     81.42 o 
   2   6   5     5865.86     6779.53     86.52 o 
   4   6   5      720.32      716.41     32.13 o 
   6   6   5      324.42      283.79     14.02 o 
   8   6   5     1262.34     1144.43     32.36 o 
  10   6   5       70.87       66.92      9.99 o 
  12   6   5      177.95      198.09     16.81 o 
 -13   7   5      303.97      346.19     24.00 o 
 -11   7   5       73.81       56.89     12.52 o 
  -9   7   5      736.60      638.10     20.22 o 
  -7   7   5        3.75        1.74      4.38 o 
  -5   7   5      232.20      207.31     11.91 o 
  -3   7   5     1243.12     1394.33     24.60 o 
  -1   7   5     4035.00     4465.05     57.36 o 
   1   7   5        8.32        1.62      3.00 o 
   3   7   5     2749.53     2703.18     56.66 o 
   5   7   5       75.46      105.75      7.14 o 
   7   7   5      317.29      305.91     15.15 o 
   9   7   5      801.76      665.78     24.34 o 
  11   7   5      559.41      519.94     23.30 o 
  13   7   5      111.39      188.44     21.38 o 
 -14   8   5       18.13       17.53     10.60 o 
 -12   8   5      112.47       94.22     13.42 o 
 -10   8   5      194.28      194.20     13.13 o 
  -8   8   5      547.57      508.90     17.37 o 
  -6   8   5       72.21       61.72      6.89 o 
  -4   8   5        0.32        3.24      2.88 o 
  -2   8   5     3443.08     3632.94     68.64 o 
   0   8   5      212.30      201.92      7.15 o 
   2   8   5      196.68      182.80      9.04 o 
   4   8   5      865.56      739.34     16.88 o 
   6   8   5       85.54      119.59     10.79 o 
   8   8   5      165.34      143.58     12.62 o 
  10   8   5      149.69      144.65     13.61 o 
  12   8   5       47.28       51.75      9.99 o 
 -13   9   5      220.21      243.64     20.58 o 
 -11   9   5      144.58      166.31     18.53 o 
  -9   9   5      299.78      318.08     15.08 o 
  -7   9   5      189.36      163.11     10.70 o 
  -5   9   5      834.86      713.07     19.37 o 
  -3   9   5     2550.37     2488.14     45.60 o 
  -1   9   5     1184.42     1233.91     21.83 o 
   1   9   5       47.57       60.82      6.93 o 
   3   9   5     1182.82     1171.58     23.38 o 
   5   9   5     5429.28     5370.37    106.15 o 
   7   9   5     1031.88      999.74     55.95 o 
   9   9   5      332.35      308.66     18.32 o 
  11   9   5       43.71       79.03     14.63 o 
 -12  10   5        8.66       11.36      9.03 o 
 -10  10   5      241.50      246.38     15.16 o 
  -8  10   5     3253.22     3107.28     60.10 o 
  -6  10   5      344.84      328.96     13.91 o 
  -4  10   5      258.80      272.12     11.53 o 
  -2  10   5       68.69       69.43      5.19 o 
   0  10   5      729.46      781.68     23.96 o 
   2  10   5      341.98      306.11     11.98 o 
   4  10   5       85.94      121.92      9.45 o 
   6  10   5      249.41      256.11     15.98 o 
   8  10   5     1551.97     1371.56     39.65 o 
  10  10   5       25.54       18.23      9.91 o 
 -11  11   5        2.50       15.30      9.16 o 
  -9  11   5        0.70        4.37      5.83 o 
  -7  11   5      612.70      534.32     18.40 o 
  -5  11   5       27.33       33.89      5.83 o 
  -3  11   5     1601.69     1447.65     38.82 o 
  -1  11   5     3462.79     3037.41     53.75 o 
   1  11   5     2090.10     1981.76     47.19 o 
   3  11   5      298.66      352.89     12.46 o 
   5  11   5      511.62      466.63     20.43 o 
   7  11   5       77.70      109.01     27.54 o 
   9  11   5        5.78       -3.83      7.66 o 
 -10  12   5      157.33      196.49     14.35 o 
  -8  12   5      769.87      726.64     39.74 o 
  -6  12   5      240.03      240.41     19.81 o 
  -4  12   5        5.71       -0.32      6.67 o 
  -2  12   5      271.10      246.63     11.72 o 
   0  12   5     6308.89     6016.18    119.55 o 
   2  12   5     1404.94     1420.99     54.67 o 
   4  12   5      447.24      494.32     21.03 o 
   6  12   5       43.83       47.29     11.44 o 
   8  12   5      480.58      481.93     29.34 o 
  10  12   5       73.37       72.75     15.22 o 
  -9  13   5        0.03       -4.17      8.77 o 
  -7  13   5      254.93      268.95     19.11 o 
  -5  13   5      134.33      130.78     13.67 o 
  -3  13   5      424.11      365.58     18.96 o 
  -1  13   5       12.90       26.30     10.43 o 
   1  13   5      931.22      847.27     28.72 o 
   3  13   5      120.26      173.12     14.66 o 
   5  13   5       66.70       88.39     15.56 o 
   7  13   5      184.36      202.42     21.65 o 
   9  13   5       25.68       33.74     12.80 o 
  -8  14   5      488.71      534.59     36.10 o 
  -6  14   5     1085.19     1092.46     48.16 o 
  -4  14   5      203.41      274.10     24.59 o 
  -2  14   5        0.15        5.83      8.73 o 
   0  14   5      441.74      391.71     35.48 o 
   2  14   5       98.64      142.27     19.60 o 
   4  14   5       15.13        3.82      6.47 o 
   6  14   5      324.26      399.98     29.07 o 
   8  14   5       93.53      128.97     32.60 o 
  -7  15   5       47.64       24.11     23.42 o 
  -5  15   5       24.64       42.80     13.44 o 
  -3  15   5        0.66        6.80      9.98 o 
  -1  15   5       27.06       28.39     10.49 o 
   1  15   5       78.64       60.74     13.30 o 
   3  15   5        0.02        3.46      6.41 o 
   5  15   5      257.99      238.99     23.99 o 
   7  15   5       57.22       67.46     15.48 o 
  -6  16   5        0.07        0.96     11.03 o 
  -4  16   5      558.15      604.61     34.84 o 
  -2  16   5      441.38      471.15     30.34 o 
   0  16   5       17.84       14.28      9.23 o 
   2  16   5      188.31      257.14     39.34 o 
   4  16   5        0.08       -2.23      6.72 o 
  -3  17   5      178.62      157.14     21.29 o 
  -1  17   5       16.84       39.73     12.04 o 
   1  17   5       45.09       38.78      9.79 o 
   3  17   5       59.67       88.03     15.03 o 
 -14   0   6       70.86      121.84     25.21 o 
 -12   0   6       43.34       77.18     19.61 o 
 -10   0   6     1354.34     1473.78    104.10 o 
  -8   0   6     1078.35     1006.41     90.96 o 
  -6   0   6      708.25      662.19     22.70 o 
  -4   0   6     8135.68     9391.93    207.18 o 
  -2   0   6      226.44      160.70      8.93 o 
   0   0   6      307.52      408.61     14.30 o 
   2   0   6     6616.00     6988.19    124.57 o 
   4   0   6        4.95       14.68      4.50 o 
   6   0   6        1.84        0.81      4.16 o 
   8   0   6      618.33      566.54     25.28 o 
  10   0   6      313.06      316.89     27.62 o 
  12   0   6      465.88      517.26     43.26 o 
 -15   1   6       10.90       21.84     12.32 o 
 -13   1   6      949.15      919.62     39.94 o 
 -11   1   6        4.28        2.82      7.34 o 
  -9   1   6      436.51      453.24     14.32 o 
  -7   1   6        0.50        4.16      3.30 o 
  -5   1   6    15241.19    15996.29    246.25 o 
  -3   1   6     5473.74     5691.39     90.47 o 
  -1   1   6      930.49      689.32     14.46 o 
   1   1   6     2246.34     2278.67     27.97 o 
   3   1   6      239.93      271.85      7.05 o 
   5   1   6     2028.08     2186.42     32.47 o 
   7   1   6      163.06      218.53      8.73 o 
   9   1   6       92.79       83.28     10.42 o 
  11   1   6      432.38      384.91     55.94 o 
  13   1   6       62.45       59.26     15.55 o 
 -14   2   6       21.34       24.65     15.33 o 
 -12   2   6       68.12       61.77      9.90 o 
 -10   2   6       14.68       22.81      7.14 o 
  -8   2   6      356.20      360.64     12.16 o 
  -6   2   6     1880.73     1914.43     35.78 o 
  -4   2   6    17222.52    17711.01    271.35 o 
  -2   2   6     5961.93     5806.09     92.01 o 
   0   2   6     1329.06     1445.33     25.89 o 
   2   2   6       26.05       13.13      1.80 o 
   4   2   6     3967.75     4311.19     63.19 o 
   6   2   6      214.82      234.33      8.96 o 
   8   2   6     4318.88     3955.50    108.20 o 
  10   2   6     1030.57      868.52     73.02 o 
  12   2   6      123.99      184.67     18.64 o 
 -15   3   6        0.80        5.09     12.37 o 
 -13   3   6      533.05      534.47     23.09 o 
 -11   3   6       11.94       19.18      7.62 o 
  -9   3   6      123.01      155.67     13.49 o 
  -7   3   6     2545.41     2388.25     43.90 o 
  -5   3   6     4340.39     4422.77     73.28 o 
  -3   3   6       36.29       46.74      8.20 o 
  -1   3   6     1398.29     1608.22     43.18 o 
   1   3   6      894.61      842.27     21.45 o 
   3   3   6       48.67       90.89      4.16 o 
   5   3   6      738.61      802.60     19.17 o 
   7   3   6     6322.63     5873.57     97.65 o 
   9   3   6      440.98      376.31     17.76 o 
  11   3   6      672.47      635.02     25.42 o 
  13   3   6      216.05      276.33     20.15 o 
 -14   4   6       33.53       34.10     28.79 o 
 -12   4   6       28.45       38.61      9.23 o 
 -10   4   6      115.73      125.34     15.02 o 
  -8   4   6      224.23      223.65     10.87 o 
  -6   4   6      147.72      119.96      6.95 o 
  -4   4   6        8.02        3.52      2.84 o 
  -2   4   6     1161.40     1259.58     24.39 o 
   0   4   6     1730.28     1802.11     39.66 o 
   2   4   6     2851.44     3001.56     53.10 o 
   4   4   6      991.32      961.41     21.32 o 
   6   4   6      391.49      425.41     15.28 o 
   8   4   6       14.81       25.03      6.91 o 
  10   4   6      857.22      857.47     28.77 o 
  12   4   6        0.33        3.56      7.80 o 
 -15   5   6      324.18      322.89     39.68 o 
 -13   5   6      296.80      327.36     23.72 o 
 -11   5   6      142.88      130.44     13.29 o 
  -9   5   6        3.04        3.53      6.40 o 
  -7   5   6       37.86       47.25      5.00 o 
  -5   5   6      845.46      821.81     19.17 o 
  -3   5   6     2606.63     2893.86     50.32 o 
  -1   5   6     2988.22     3175.23     54.07 o 
   1   5   6     3139.79     3559.21     60.34 o 
   3   5   6     1868.50     2132.75     31.63 o 
   5   5   6       54.80       59.16      5.35 o 
   7   5   6       43.30       39.64      6.92 o 
   9   5   6      634.62      540.73     21.37 o 
  11   5   6       44.76       74.98     10.99 o 
  13   5   6        1.70        1.02     11.75 o 
 -14   6   6     1596.36     1640.47     48.92 o 
 -12   6   6      184.29      175.35     15.97 o 
 -10   6   6      148.81      136.95     13.15 o 
  -8   6   6     1698.00     1530.23     40.03 o 
  -6   6   6     1083.95     1158.96     28.15 o 
  -4   6   6      518.09      576.37     13.03 o 
  -2   6   6      691.88      729.08     17.20 o 
   0   6   6      231.56      238.68      9.28 o 
   2   6   6      342.07      355.52     12.13 o 
   4   6   6      124.12      147.73      7.43 o 
   6   6   6      729.17      732.81     23.06 o 
   8   6   6       35.65       24.21      8.42 o 
  10   6   6        4.02        8.11      6.74 o 
  12   6   6      174.93      132.28     14.44 o 
 -13   7   6      239.67      221.12     19.22 o 
 -11   7   6       35.15       38.65     10.03 o 
  -9   7   6       96.77      104.06     11.81 o 
  -7   7   6        2.17        2.30      4.61 o 
  -5   7   6       49.79       78.26      5.68 o 
  -3   7   6     1696.19     1727.76     29.09 o 
  -1   7   6      634.37      706.35     14.17 o 
   1   7   6      544.70      507.75     18.24 o 
   3   7   6      780.51      812.39     16.37 o 
   5   7   6     1914.82     1921.06     53.05 o 
   7   7   6      594.60      477.30     23.34 o 
   9   7   6      465.82      416.63     19.25 o 
  11   7   6       30.87       47.56      9.85 o 
 -14   8   6        7.40        3.07     10.08 o 
 -12   8   6      195.77      212.93     18.01 o 
 -10   8   6       35.10       30.24     12.79 o 
  -8   8   6     2154.43     2067.45     42.96 o 
  -6   8   6      191.09      179.22      9.88 o 
  -4   8   6      191.90      204.42      8.96 o 
  -2   8   6     3023.33     2961.19     46.03 o 
   0   8   6      441.56      452.59     14.44 o 
   2   8   6        9.45       21.78      3.51 o 
   4   8   6     1354.12     1356.14     25.93 o 
   6   8   6     2568.11     2078.88     49.50 o 
   8   8   6      634.80      558.26     22.03 o 
  10   8   6       19.77       18.26      7.33 o 
  12   8   6       13.68        0.46     10.91 o 
 -13   9   6        0.38        8.04     10.61 o 
 -11   9   6      395.95      403.51     22.48 o 
  -9   9   6      707.99      701.55     22.29 o 
  -7   9   6       13.61       12.87      5.26 o 
  -5   9   6        0.87        2.45      3.21 o 
  -3   9   6     1196.60     1173.66     22.66 o 
  -1   9   6      486.32      463.82     12.26 o 
   1   9   6       27.03       30.94      5.64 o 
   3   9   6     3140.18     3050.38     48.83 o 
   5   9   6        9.24       49.18     10.89 o 
   7   9   6      354.82      429.55     20.30 o 
   9   9   6       63.71       57.50     12.59 o 
  11   9   6      258.49      282.49     25.16 o 
 -12  10   6      117.87      134.06     16.06 o 
 -10  10   6      192.26      196.69     13.72 o 
  -8  10   6      273.29      271.23     13.79 o 
  -6  10   6       26.17       18.94      5.91 o 
  -4  10   6      127.11      130.60     10.11 o 
  -2  10   6      341.08      294.36     14.46 o 
   0  10   6       59.39       61.63      9.02 o 
   2  10   6      608.34      543.05     14.02 o 
   4  10   6     1867.95     1872.80     39.13 o 
   6  10   6     1416.13     1373.87     49.12 o 
   8  10   6      425.84      367.11     32.76 o 
  10  10   6        9.01       17.98     11.83 o 
 -11  11   6      118.01      141.43     16.23 o 
  -9  11   6       50.46       47.63      7.89 o 
  -7  11   6       92.10       91.70     11.65 o 
  -5  11   6      129.26      122.37     11.77 o 
  -3  11   6     2322.79     2209.94     52.61 o 
  -1  11   6      395.92      399.70     13.25 o 
   1  11   6      156.24      164.27     24.12 o 
   3  11   6      610.51      572.76     22.24 o 
   5  11   6       52.41       75.81     13.29 o 
   7  11   6       73.81       60.50     12.19 o 
   9  11   6       44.80       51.10     13.23 o 
 -10  12   6       34.02       46.64     12.05 o 
  -8  12   6       79.19      104.11     13.54 o 
  -6  12   6      150.75      155.75     14.27 o 
  -4  12   6        0.91        4.98      6.31 o 
  -2  12   6      240.33      251.99     20.87 o 
   0  12   6     1458.11     1346.37     47.38 o 
   2  12   6     1025.03      987.85     26.02 o 
   4  12   6      403.63      424.03     20.16 o 
   6  12   6      199.49      171.08     18.89 o 
   8  12   6       10.01        4.39     11.44 o 
  -9  13   6      672.89      611.44     36.21 o 
  -7  13   6     1136.34     1016.02     45.79 o 
  -5  13   6       91.03       66.70     14.57 o 
  -3  13   6      274.89      295.03     23.97 o 
  -1  13   6      272.12      297.20     22.36 o 
   1  13   6     1025.48      947.27     30.91 o 
   3  13   6      308.38      389.05     27.72 o 
   5  13   6        0.25       -2.49      6.85 o 
   7  13   6       80.58      133.80     19.01 o 
  -8  14   6      339.57      365.61     35.56 o 
  -6  14   6      217.33      201.72     29.26 o 
  -4  14   6        4.49       -1.13      8.97 o 
  -2  14   6     1254.53     1124.03     45.56 o 
   0  14   6       73.67       75.78     13.80 o 
   2  14   6       74.40       79.17     11.91 o 
   4  14   6       22.70       28.55      8.39 o 
   6  14   6       66.83       99.02     16.56 o 
  -7  15   6       44.82       45.09     19.92 o 
  -5  15   6      174.33      180.04     22.50 o 
  -3  15   6       32.98       41.24     13.09 o 
  -1  15   6        0.01        4.10     11.36 o 
   1  15   6      154.78      160.85     19.45 o 
   3  15   6      121.58      139.00     14.73 o 
   5  15   6      122.92      156.68     20.61 o 
  -6  16   6       16.97       22.25     13.09 o 
  -4  16   6      232.94      298.64     27.85 o 
  -2  16   6        7.24       23.18     11.09 o 
   0  16   6       35.41       43.94     12.19 o 
   2  16   6        1.89        3.27      9.65 o 
   4  16   6       14.86       49.78     10.69 o 
  -3  17   6      111.75      150.53     20.85 o 
  -1  17   6        0.13       -4.27     16.88 o 
   1  17   6      159.45      194.50     18.26 o 
 -15   1   7        6.88        5.15     11.88 o 
 -13   1   7       45.01       57.15     15.02 o 
 -11   1   7      120.70      141.15     12.15 o 
  -9   1   7      536.11      507.42     15.54 o 
  -7   1   7        4.05       18.07      4.29 o 
  -5   1   7     8983.59     9757.96    153.36 o 
  -3   1   7     5861.08     6367.87    111.93 o 
  -1   1   7      117.19       72.82      5.39 o 
   1   1   7     1942.11     1962.72     24.95 o 
   3   1   7     4883.94     5389.01     69.96 o 
   5   1   7        9.92       15.87      2.96 o 
   7   1   7     4744.88     4380.40     91.82 o 
   9   1   7     1177.58     1079.29     27.03 o 
  11   1   7        0.88        7.48      6.56 o 
  13   1   7        9.62       38.86     13.91 o 
 -14   2   7      583.45      570.86     32.23 o 
 -12   2   7      717.12      683.74     48.96 o 
 -10   2   7      561.32      576.21     20.39 o 
  -8   2   7      199.73      199.79     19.83 o 
  -6   2   7     5619.63     5750.83     94.17 o 
  -4   2   7       95.55       91.11      6.42 o 
  -2   2   7     2566.19     2879.59     55.71 o 
   0   2   7     3323.71     3654.00     59.45 o 
   2   2   7     5421.37     5771.30     66.80 o 
   4   2   7     2172.34     2459.07     35.46 o 
   6   2   7      181.49      171.78      7.32 o 
   8   2   7     2175.73     1963.98     36.19 o 
  10   2   7       35.85       28.50      8.10 o 
  12   2   7       93.06       70.88     19.46 o 
 -15   3   7        1.98        4.57     12.76 o 
 -13   3   7       57.64       73.16     11.12 o 
 -11   3   7        1.72       11.65      6.80 o 
  -9   3   7        8.00       13.03      5.86 o 
  -7   3   7     5498.57     5271.56    166.48 o 
  -5   3   7       18.21       29.33      4.35 o 
  -3   3   7     4362.75     4887.76    101.00 o 
  -1   3   7     2990.71     2841.88     57.71 o 
   1   3   7        4.81        1.33      2.07 o 
   3   3   7     1146.31     1089.25     19.62 o 
   5   3   7     1372.12     1308.98     24.21 o 
   7   3   7       13.87       10.17      4.52 o 
   9   3   7     2312.42     2173.91     61.89 o 
  11   3   7      158.69      167.48     21.37 o 
  13   3   7       17.44       41.39     10.98 o 
 -14   4   7        1.24        1.35     11.87 o 
 -12   4   7      104.26      122.61     13.11 o 
 -10   4   7      533.70      521.94     22.82 o 
  -8   4   7      277.84      275.54     25.50 o 
  -6   4   7      615.99      629.89     16.46 o 
  -4   4   7      870.76      827.55     18.75 o 
  -2   4   7      949.18     1070.13     26.97 o 
   0   4   7     3204.33     3519.61     70.54 o 
   2   4   7      585.46      603.73     12.04 o 
   4   4   7       70.05      102.88      6.17 o 
   6   4   7     1810.97     1646.92     33.92 o 
   8   4   7      603.89      629.51     26.65 o 
  10   4   7      501.35      436.23     20.26 o 
  12   4   7      118.99      102.46     12.99 o 
 -13   5   7      104.72      117.85     21.15 o 
 -11   5   7      246.28      246.40     16.72 o 
  -9   5   7       62.31       63.91      9.55 o 
  -7   5   7        2.76        8.38      3.73 o 
  -5   5   7      357.92      328.54     11.07 o 
  -3   5   7        4.32        7.22      3.17 o 
  -1   5   7     1379.92     1548.21     36.47 o 
   1   5   7     1838.44     1836.05     42.11 o 
   3   5   7       29.17       24.60      3.78 o 
   5   5   7       84.29       96.57      6.52 o 
   7   5   7      345.35      283.48     14.43 o 
   9   5   7      363.42      362.09     17.78 o 
  11   5   7      518.65      589.81     24.63 o 
 -14   6   7        0.04       -2.89     11.31 o 
 -12   6   7       68.57       73.91     11.41 o 
 -10   6   7     1260.84     1187.15     43.90 o 
  -8   6   7      731.89      688.82     39.26 o 
  -6   6   7      428.43      411.92     13.28 o 
  -4   6   7       45.99       44.79      5.15 o 
  -2   6   7     4191.46     4622.23     77.28 o 
   0   6   7     2185.88     2344.04     62.92 o 
   2   6   7       25.16       42.81      7.33 o 
   4   6   7      100.10      106.20      6.69 o 
   6   6   7      236.29      235.22     11.97 o 
   8   6   7     1268.92     1036.88     42.61 o 
  10   6   7      399.64      373.42     19.48 o 
  12   6   7      146.96      178.14     16.42 o 
 -13   7   7        4.83        8.87      9.41 o 
 -11   7   7      110.95      140.30     14.34 o 
  -9   7   7      410.04      385.21     19.00 o 
  -7   7   7       35.34       13.71      6.54 o 
  -5   7   7      637.65      645.27     17.44 o 
  -3   7   7     1586.87     1524.21     45.73 o 
  -1   7   7        3.06        1.80      2.92 o 
   1   7   7     1801.05     1625.28     63.11 o 
   3   7   7       15.87       22.39      3.70 o 
   5   7   7     3823.19     3983.64     63.36 o 
   7   7   7      418.27      390.10     23.04 o 
   9   7   7      336.45      299.26     21.27 o 
  11   7   7      295.50      318.73     25.85 o 
 -12   8   7      508.81      454.78     64.61 o 
 -10   8   7      418.75      433.31     21.50 o 
  -8   8   7        0.09        0.48      6.76 o 
  -6   8   7     2434.43     2241.48     44.09 o 
  -4   8   7       12.50        5.96      2.91 o 
  -2   8   7        0.01        2.48      3.17 o 
   0   8   7       42.12       38.48      6.89 o 
   2   8   7     1184.00     1167.29     21.59 o 
   4   8   7     2238.53     2045.22     33.34 o 
   6   8   7       31.30       26.60     13.17 o 
   8   8   7       65.17       55.14     24.28 o 
  10   8   7       71.52       71.35     14.42 o 
 -13   9   7       43.97       15.68     11.18 o 
 -11   9   7      501.82      466.35     23.70 o 
  -9   9   7      214.63      206.46     16.28 o 
  -7   9   7     1019.33      938.17     29.73 o 
  -5   9   7      181.56      237.80      9.23 o 
  -3   9   7        2.71        9.61      4.68 o 
  -1   9   7     1062.22     1105.01     20.90 o 
   1   9   7     2022.81     1867.72     55.43 o 
   3   9   7     2407.77     2418.71     46.28 o 
   5   9   7      198.35      168.08     17.50 o 
   7   9   7     2419.94     2147.48     66.89 o 
   9   9   7       17.84        8.71      8.31 o 
  11   9   7      161.36      194.65     22.76 o 
 -12  10   7      124.04      123.16     15.65 o 
 -10  10   7      267.75      259.49     18.82 o 
  -8  10   7     1096.69     1068.75     27.97 o 
  -6  10   7        2.35        9.46      6.53 o 
  -4  10   7     1883.19     1956.70     40.69 o 
  -2  10   7     1744.31     1444.45     39.32 o 
   0  10   7      315.51      314.13     19.82 o 
   2  10   7      115.24      116.60      9.50 o 
   4  10   7      907.36      758.45     26.43 o 
   6  10   7       36.54       30.76      9.68 o 
   8  10   7       51.82       37.74     11.54 o 
  10  10   7       13.11       24.35     10.42 o 
 -11  11   7        2.18       -4.04      8.08 o 
  -9  11   7        1.10       -1.74      8.91 o 
  -7  11   7      459.64      416.45     20.50 o 
  -5  11   7      134.45      137.93     17.68 o 
  -3  11   7     1093.38      977.42     39.60 o 
  -1  11   7       91.06      116.87     14.31 o 
   1  11   7       43.41       59.09     10.79 o 
   3  11   7      578.46      536.71     37.59 o 
   5  11   7      519.45      610.64     57.58 o 
   7  11   7      106.75      122.60     17.74 o 
   9  11   7      111.31      149.12     19.43 o 
 -10  12   7      216.47      204.78     24.37 o 
  -8  12   7       74.18       75.47     15.48 o 
  -6  12   7        7.55        0.41      8.87 o 
  -4  12   7       16.89       33.27     10.99 o 
  -2  12   7      960.62      777.85     34.82 o 
   0  12   7     1871.53     1731.57     68.70 o 
   2  12   7       44.62       51.06      8.90 o 
   4  12   7       12.00       24.10      7.50 o 
   6  12   7      151.88      223.66     22.41 o 
   8  12   7       81.20       94.86     36.57 o 
  -9  13   7      644.42      627.20     36.61 o 
  -7  13   7      229.34      255.77     25.43 o 
  -5  13   7      273.17      267.33     49.80 o 
  -3  13   7        0.00       11.12      9.49 o 
  -1  13   7      965.97      884.85     77.42 o 
   1  13   7      474.09      440.78     21.08 o 
   3  13   7       29.14       25.01      7.57 o 
   5  13   7       11.25       19.99      9.53 o 
   7  13   7      132.96      165.22     22.88 o 
  -8  14   7       19.11       29.59     13.15 o 
  -6  14   7       41.47       49.57     13.83 o 
  -4  14   7       74.41      127.07     34.00 o 
  -2  14   7       73.95      102.42     19.61 o 
   0  14   7      644.43      675.75     53.38 o 
   2  14   7      605.25      678.77     27.17 o 
   4  14   7      122.79      165.43     15.95 o 
   6  14   7       55.54       39.62     12.84 o 
  -7  15   7        0.07        1.51     14.86 o 
  -5  15   7      117.11      159.26     21.49 o 
  -3  15   7        5.33       11.06      9.30 o 
  -1  15   7      250.92      282.51     23.97 o 
   1  15   7       11.77       20.69      9.55 o 
   3  15   7      107.86      134.97     15.22 o 
   5  15   7       30.80       49.20     28.63 o 
  -6  16   7      615.06      653.64     38.23 o 
  -4  16   7      184.67      238.08     25.33 o 
  -2  16   7       50.97       62.31     29.80 o 
   0  16   7      281.89      284.29     26.08 o 
   2  16   7       35.20       54.74     10.96 o 
   4  16   7      527.88      593.32     35.96 o 
  -1  17   7      146.52      131.71     28.48 o 
 -14   0   8       64.54       68.00     20.54 o 
 -12   0   8       14.50        3.27     13.07 o 
 -10   0   8      254.68      256.96     16.48 o 
  -8   0   8      116.92      101.22     12.92 o 
  -6   0   8     2313.63     2105.52     55.68 o 
  -4   0   8     9145.25     9879.38    307.02 o 
  -2   0   8      321.11      394.15     15.64 o 
   0   0   8       33.27       22.56      8.40 o 
   2   0   8     7591.47     8408.15    149.93 o 
   4   0   8       81.62      106.46      7.85 o 
   6   0   8      686.91      645.44     20.88 o 
   8   0   8      102.21      127.80     11.26 o 
  10   0   8       24.20       15.61     10.04 o 
  12   0   8      105.10      143.16     28.48 o 
 -15   1   8        0.33       12.18     11.82 o 
 -13   1   8      385.21      385.18     26.66 o 
 -11   1   8        0.30        4.16      6.50 o 
  -9   1   8      292.54      301.12     15.27 o 
  -7   1   8     1204.13     1225.29     35.13 o 
  -5   1   8     7570.86     7572.49    176.14 o 
  -3   1   8       20.95       10.78      4.43 o 
  -1   1   8     1803.57     1842.77     33.34 o 
   1   1   8       40.16       73.68      3.43 o 
   3   1   8        0.38        6.98      2.52 o 
   5   1   8      247.90      204.72      7.54 o 
   7   1   8     1661.08     1519.78     26.66 o 
   9   1   8      294.15      302.72     11.36 o 
  11   1   8       65.88       77.50     11.91 o 
  13   1   8      173.55      230.06     24.86 o 
 -14   2   8       40.03       63.85     16.26 o 
 -12   2   8       50.53       80.22     10.81 o 
 -10   2   8       68.13       70.46      7.31 o 
  -8   2   8     1677.95     1695.33     34.52 o 
  -6   2   8     9469.86     9319.91    148.09 o 
  -4   2   8     1567.75     1625.01     31.07 o 
  -2   2   8      890.10      814.58     36.43 o 
   0   2   8       67.30      104.94      5.44 o 
   2   2   8     2661.12     2964.63     40.80 o 
   4   2   8     1394.09     1501.75     24.08 o 
   6   2   8      446.82      427.06     11.45 o 
   8   2   8      110.17      118.33      7.85 o 
  10   2   8      301.22      255.14     40.07 o 
  12   2   8      340.12      419.78     28.61 o 
 -15   3   8      216.74      214.15     23.68 o 
 -13   3   8      103.99      148.17     14.36 o 
 -11   3   8      163.07      176.51     14.05 o 
  -9   3   8     3261.52     3196.22     58.58 o 
  -7   3   8        1.28        4.68      4.02 o 
  -5   3   8      360.47      323.03     13.36 o 
  -3   3   8     5656.17     5370.29     87.37 o 
  -1   3   8       69.49       60.75      6.76 o 
   1   3   8        3.83        9.60      3.05 o 
   3   3   8        0.03        3.61      2.85 o 
   5   3   8     3100.76     2773.82     44.36 o 
   7   3   8      359.12      326.67     13.83 o 
   9   3   8       70.55       69.73      9.89 o 
  11   3   8        6.15        7.04      7.35 o 
 -14   4   8      240.60      267.47     25.36 o 
 -12   4   8       95.59       97.10     12.04 o 
 -10   4   8      175.74      204.87     14.73 o 
  -8   4   8        0.26        1.56      5.28 o 
  -6   4   8      343.81      304.02     11.25 o 
  -4   4   8     1488.04     1593.98     31.09 o 
  -2   4   8      441.65      538.22     23.70 o 
   0   4   8      402.08      452.82     16.11 o 
   2   4   8      237.03      271.61      8.12 o 
   4   4   8      103.20       84.96      6.04 o 
   6   4   8      109.84       81.53      6.80 o 
   8   4   8      491.70      576.48     21.93 o 
  10   4   8      172.18      138.72     29.77 o 
  12   4   8        0.02       -1.51      7.83 o 
 -13   5   8        9.15        7.62      8.83 o 
 -11   5   8       80.87       75.83     10.64 o 
  -9   5   8        6.45        1.64      6.35 o 
  -7   5   8     1082.74     1086.01     25.06 o 
  -5   5   8      782.55      854.78     20.26 o 
  -3   5   8     5098.91     5002.06    102.39 o 
  -1   5   8      398.57      402.53     19.09 o 
   1   5   8     2406.52     2880.49     61.38 o 
   3   5   8      245.64      198.62     10.29 o 
   5   5   8      705.86      724.19     19.13 o 
   7   5   8     1255.12     1045.29     66.05 o 
   9   5   8      181.30      140.93     12.81 o 
  11   5   8       22.05       35.58     11.14 o 
 -14   6   8       82.57      114.82     15.08 o 
 -12   6   8      162.40      143.18     15.06 o 
 -10   6   8       59.35       60.80     10.67 o 
  -8   6   8      375.02      290.12     16.06 o 
  -6   6   8       15.49       23.17      4.65 o 
  -4   6   8        6.61       10.31      3.89 o 
  -2   6   8       66.38       61.52      7.40 o 
   0   6   8     2938.18     2923.42     69.53 o 
   2   6   8       23.03       32.47      3.56 o 
   4   6   8      648.26      701.13     17.02 o 
   6   6   8       44.79       46.75      6.65 o 
   8   6   8      489.16      429.89     23.20 o 
  10   6   8      880.65      835.65     36.96 o 
  12   6   8       20.29       22.59     11.37 o 
 -13   7   8      155.34      156.19     16.13 o 
 -11   7   8      122.74       80.33     18.59 o 
  -9   7   8       95.94      121.74     12.55 o 
  -7   7   8      445.86      406.30     17.85 o 
  -5   7   8      582.29      615.39     17.14 o 
  -3   7   8      230.65      206.54     11.81 o 
  -1   7   8      451.78      440.16     22.68 o 
   1   7   8     1730.47     1745.06     53.52 o 
   3   7   8      294.52      289.86     12.32 o 
   5   7   8        5.11        7.01      5.13 o 
   7   7   8      725.27      615.43     30.11 o 
   9   7   8       37.64       61.78     13.14 o 
  11   7   8       61.40       48.02     12.72 o 
 -12   8   8        4.60        6.39      7.97 o 
 -10   8   8     1216.11     1132.37     58.90 o 
  -8   8   8      961.81      883.24     29.03 o 
  -6   8   8      155.23      140.14     14.24 o 
  -4   8   8      857.14      865.77     21.65 o 
  -2   8   8       74.48       77.69     17.76 o 
   0   8   8      550.11      474.59     37.82 o 
   2   8   8       21.15       18.93      5.06 o 
   4   8   8      829.40      731.31     22.01 o 
   6   8   8       15.38       11.96     15.72 o 
   8   8   8        0.36        9.46      8.36 o 
  10   8   8       90.20      118.88     17.49 o 
 -13   9   8       10.49       19.03     12.59 o 
 -11   9   8     1173.77     1191.79     39.00 o 
  -9   9   8      159.30      165.90     18.05 o 
  -7   9   8       36.73       46.47      8.81 o 
  -5   9   8     1011.80      916.64     23.30 o 
  -3   9   8      618.36      607.89     22.25 o 
  -1   9   8        1.44        3.90      5.14 o 
   1   9   8      113.59       93.03     10.32 o 
   3   9   8     3893.11     4148.05     65.73 o 
   5   9   8       10.03       16.71      9.01 o 
   7   9   8        3.23        4.26      8.51 o 
   9   9   8      182.88      180.26     20.66 o 
 -12  10   8       31.38       29.06     10.95 o 
 -10  10   8      251.67      242.11     18.32 o 
  -8  10   8       30.62       21.57     11.27 o 
  -6  10   8      431.57      400.21     25.83 o 
  -4  10   8        0.19        0.49     11.08 o 
  -2  10   8     1752.86     1618.17     43.11 o 
   0  10   8       65.00       62.13      9.16 o 
   2  10   8      320.75      301.05     14.16 o 
   4  10   8     1780.04     1842.92     55.68 o 
   6  10   8      512.68      385.85     26.89 o 
   8  10   8       16.42       30.27     12.37 o 
  10  10   8      184.07      278.78     38.28 o 
 -11  11   8       99.74      109.95     19.18 o 
  -9  11   8      220.54      241.43     24.87 o 
  -7  11   8        0.60        3.13     10.66 o 
  -5  11   8      611.86      557.36     29.98 o 
  -3  11   8      242.79      234.90     16.01 o 
  -1  11   8      438.65      422.82     45.21 o 
   1  11   8      325.90      309.89     17.04 o 
   3  11   8       57.43       54.40      9.80 o 
   5  11   8      113.15      101.09     15.66 o 
   7  11   8       69.90       90.25     15.95 o 
   9  11   8       99.51      119.30     18.12 o 
 -10  12   8      118.26      121.21     19.76 o 
  -8  12   8      260.87      262.13     25.38 o 
  -6  12   8      211.96      239.12     23.62 o 
  -4  12   8      112.32       93.08     15.00 o 
  -2  12   8      762.36      665.25     36.34 o 
   0  12   8      112.17      128.58     16.65 o 
   2  12   8       18.69       22.06      6.21 o 
   4  12   8       82.27       89.73     11.93 o 
   6  12   8      263.13      278.36     37.58 o 
   8  12   8       14.73       23.76     10.71 o 
  -9  13   8      244.65      223.27     25.10 o 
  -7  13   8        3.68        6.50     11.52 o 
  -5  13   8       90.52      102.95     17.19 o 
  -3  13   8      718.23      738.11     35.94 o 
  -1  13   8      222.88      171.31     18.54 o 
   1  13   8      425.23      466.13     21.40 o 
   3  13   8       22.13       19.91      8.65 o 
   5  13   8       42.60       30.22     18.05 o 
   7  13   8        0.04        1.93      9.47 o 
  -8  14   8       13.11       30.55     13.78 o 
  -6  14   8        1.23       10.59      9.84 o 
  -4  14   8       51.82       33.55     11.74 o 
  -2  14   8      476.16      408.96     41.47 o 
   0  14   8      193.94      219.15     20.44 o 
   2  14   8       15.98       20.74      8.16 o 
   4  14   8       74.56       97.73     13.17 o 
   6  14   8       97.54      126.10     18.69 o 
  -7  15   8       54.07       42.13     15.11 o 
  -5  15   8       14.05       18.57     11.31 o 
  -3  15   8      574.60      575.83     32.97 o 
  -1  15   8        8.41       10.68      9.84 o 
   1  15   8      584.13      608.13     27.30 o 
   3  15   8        3.85       -3.27      6.54 o 
   5  15   8      467.48      603.45     36.20 o 
  -4  16   8       10.53       -5.18     10.36 o 
  -2  16   8       69.29       76.85     15.72 o 
   0  16   8      181.83      214.00     23.93 o 
   2  16   8      450.88      599.98     34.46 o 
 -15   1   9       13.37       24.17     12.14 o 
 -13   1   9        4.45        5.31     10.28 o 
 -11   1   9       15.23       19.16      6.94 o 
  -9   1   9       46.98       69.73      7.28 o 
  -7   1   9     3888.34     3810.20     66.57 o 
  -5   1   9      995.80      989.62     25.41 o 
  -3   1   9     3310.25     3191.31     72.95 o 
  -1   1   9      222.85      209.46      8.07 o 
   1   1   9     2961.46     3057.37     37.73 o 
   3   1   9     2306.16     2402.59     34.93 o 
   5   1   9       45.75       59.60      4.92 o 
   7   1   9     1006.06      896.92     18.87 o 
   9   1   9       73.67      110.08      8.20 o 
  11   1   9        0.38        3.22      7.81 o 
 -14   2   9       43.47       39.49     14.94 o 
 -12   2   9        0.39        0.34      6.77 o 
 -10   2   9       28.67       31.28      5.89 o 
  -8   2   9       38.46       34.83      5.87 o 
  -6   2   9     1017.04     1098.38     28.18 o 
  -4   2   9     3127.50     3006.72     52.52 o 
  -2   2   9      433.30      376.64     10.85 o 
   0   2   9      226.50      198.50     10.56 o 
   2   2   9     1734.44     1788.23     26.89 o 
   4   2   9      603.86      608.09     13.00 o 
   6   2   9     6275.28     5938.58     79.92 o 
   8   2   9      297.67      313.98     15.50 o 
  10   2   9      347.37      345.53     19.09 o 
  12   2   9       34.25       46.75      9.99 o 
 -15   3   9      240.22      308.27     27.27 o 
 -13   3   9       12.51       17.13      8.61 o 
 -11   3   9       13.14       38.03      8.63 o 
  -9   3   9      662.06      739.90     26.58 o 
  -7   3   9     1170.53     1133.14     33.09 o 
  -5   3   9     1859.56     1727.33     33.81 o 
  -3   3   9       88.42       79.32      5.41 o 
  -1   3   9     1071.22     1303.31     32.10 o 
   1   3   9      965.67     1175.86     20.76 o 
   3   3   9      370.29      397.43      9.50 o 
   5   3   9      255.61      285.91      9.02 o 
   7   3   9     4282.88     3748.04     77.47 o 
   9   3   9        0.28        5.01      5.34 o 
  11   3   9       10.28       15.46      9.38 o 
 -14   4   9       97.69      125.17     18.48 o 
 -12   4   9       26.47       33.43      8.83 o 
 -10   4   9      434.35      422.95     19.22 o 
  -8   4   9     1990.20     2088.30     54.50 o 
  -6   4   9      193.15      189.66      9.43 o 
  -4   4   9     2322.61     2241.09     56.67 o 
  -2   4   9       16.28       13.95      4.93 o 
   0   4   9       86.43       78.22      8.20 o 
   2   4   9      247.83      244.74      7.68 o 
   4   4   9      507.41      498.81     14.85 o 
   6   4   9        8.43        4.14      4.30 o 
   8   4   9      410.81      270.19     19.25 o 
  10   4   9       34.52       69.38     11.07 o 
  12   4   9        7.28       -1.66      7.70 o 
 -13   5   9       16.69       -0.01     15.95 o 
 -11   5   9       14.38       17.12      8.28 o 
  -9   5   9      577.69      544.80     26.30 o 
  -7   5   9     1039.63     1005.38     24.16 o 
  -5   5   9      103.22       96.74      6.93 o 
  -3   5   9     3283.45     3229.24     97.84 o 
  -1   5   9      169.01      150.24     15.20 o 
   1   5   9      295.25      317.78     15.62 o 
   3   5   9       33.10       35.24      3.84 o 
   5   5   9     1068.54      925.42     20.80 o 
   7   5   9       31.34       25.66      5.89 o 
   9   5   9      173.68      212.41     26.92 o 
  11   5   9      628.28      526.12     55.24 o 
 -14   6   9       34.20       44.81     11.62 o 
 -12   6   9      923.83      951.85     33.09 o 
 -10   6   9      108.77       85.86     35.83 o 
  -8   6   9        8.57       10.35      6.85 o 
  -6   6   9       76.77       69.49      6.88 o 
  -4   6   9     2012.19     2046.76     39.23 o 
  -2   6   9     1104.96      975.08     27.86 o 
   0   6   9      400.62      386.40     16.43 o 
   2   6   9      376.47      338.64     15.55 o 
   4   6   9      179.50      189.33     13.05 o 
   6   6   9     1716.76     1628.48     58.98 o 
   8   6   9      191.26      190.35     18.85 o 
  10   6   9       17.85        5.66     23.65 o 
 -13   7   9      151.24      195.11     17.73 o 
 -11   7   9      139.58      146.12     23.89 o 
  -9   7   9       78.70       83.39     13.27 o 
  -7   7   9       56.87       71.90      7.14 o 
  -5   7   9     1040.09      918.94     22.55 o 
  -3   7   9       99.55      103.58     13.33 o 
  -1   7   9     1824.71     1649.78     41.45 o 
   1   7   9      938.23      831.11     26.49 o 
   3   7   9     2682.00     2357.15     41.71 o 
   5   7   9      155.01      154.94     11.29 o 
   7   7   9      203.84      241.77     20.80 o 
   9   7   9        1.80        6.66      9.06 o 
  11   7   9      353.12      405.81     36.57 o 
 -12   8   9       76.07       54.77     21.05 o 
 -10   8   9       87.31      102.44     12.65 o 
  -8   8   9     1083.44     1091.55     33.35 o 
  -6   8   9      221.08      227.66     26.15 o 
  -4   8   9       32.12       22.04      7.39 o 
  -2   8   9       55.80       74.65     12.72 o 
   0   8   9        7.13       10.24      5.19 o 
   2   8   9     2662.01     2714.97     78.10 o 
   4   8   9      316.36      290.93     14.73 o 
   6   8   9       61.29       59.06     15.09 o 
   8   8   9       42.06       49.57     15.64 o 
  10   8   9       50.65       59.44     13.68 o 
 -13   9   9      357.86      420.93     48.24 o 
 -11   9   9       13.09       -1.89     16.18 o 
  -9   9   9      497.05      464.68     29.55 o 
  -7   9   9       41.54       40.03     12.15 o 
  -5   9   9     1189.79     1116.25     33.05 o 
  -3   9   9      637.58      644.15     23.82 o 
  -1   9   9     1118.58     1043.26     31.67 o 
   1   9   9      297.01      295.91     16.44 o 
   3   9   9     3405.90     3255.62     54.65 o 
   5   9   9     1444.96     1469.49     51.98 o 
   7   9   9      255.89      223.50     21.71 o 
   9   9   9        0.87       11.70      9.73 o 
 -12  10   9        0.00        4.28     25.13 o 
 -10  10   9      557.22      491.78     47.38 o 
  -8  10   9      189.61      167.69     20.47 o 
  -6  10   9     2892.53     2831.65    120.13 o 
  -4  10   9     2728.65     2565.68     61.29 o 
  -2  10   9      388.20      411.71     19.50 o 
   0  10   9       31.38       40.18      8.03 o 
   2  10   9     1979.09     1828.85     36.08 o 
   4  10   9      296.83      298.97     18.44 o 
   6  10   9       45.96       63.30     20.07 o 
   8  10   9       69.56       71.05     14.31 o 
 -11  11   9      484.28      481.50     54.85 o 
  -9  11   9      156.29      156.14     21.08 o 
  -7  11   9      129.22      111.44     16.88 o 
  -5  11   9       55.12       59.82     12.90 o 
  -3  11   9     1751.76     1492.17     47.39 o 
  -1  11   9       61.04       63.48      9.80 o 
   1  11   9     1298.15     1269.07     37.03 o 
   3  11   9       35.73       26.42     12.87 o 
   5  11   9     1046.50      921.81     40.92 o 
   7  11   9       97.91       84.38     17.51 o 
   9  11   9       95.00      119.88     19.35 o 
 -10  12   9       14.36       13.17     12.96 o 
  -8  12   9        1.52        5.99      9.74 o 
  -6  12   9       16.24       19.01     10.94 o 
  -4  12   9      362.58      387.50     45.91 o 
  -2  12   9      733.26      682.11     48.08 o 
   0  12   9       83.50       99.39     19.14 o 
   2  12   9      198.13      216.09     13.71 o 
   4  12   9       31.05       59.65     11.20 o 
   6  12   9       53.84       90.43     15.99 o 
   8  12   9       25.69       32.77     25.05 o 
  -9  13   9       33.19       13.14     16.88 o 
  -7  13   9        0.44        3.81     10.61 o 
  -5  13   9       12.92        7.19     10.27 o 
  -3  13   9      241.40      233.47     22.84 o 
  -1  13   9      526.51      486.14     28.36 o 
   1  13   9       60.76       63.51      9.89 o 
   3  13   9        8.16       28.62      8.79 o 
   5  13   9       72.56       99.34     16.81 o 
   7  13   9       82.46      112.33     41.94 o 
  -8  14   9      294.19      327.90     29.87 o 
  -6  14   9      204.77      204.45     23.91 o 
  -4  14   9      159.69      176.07     27.70 o 
  -2  14   9      928.56      883.66     40.40 o 
   0  14   9       64.91       88.10     14.39 o 
   2  14   9        2.04       16.41      7.94 o 
   4  14   9      527.54      545.18     35.04 o 
  -7  15   9      537.68      595.84     60.38 o 
  -5  15   9        1.86        1.73     11.90 o 
  -3  15   9       34.22       52.68     14.41 o 
  -1  15   9      262.87      326.50     25.75 o 
   1  15   9       20.44       46.09     10.74 o 
   3  15   9       92.16      129.74     19.94 o 
  -4  16   9       39.26       41.51     14.13 o 
  -2  16   9       55.42       61.66     14.82 o 
   0  16   9        8.29       15.75     10.16 o 
 -14   0  10       47.68       81.07     22.41 o 
 -12   0  10       49.90       90.72     19.92 o 
 -10   0  10     2083.18     2072.71     60.25 o 
  -8   0  10     3094.99     2853.49     75.09 o 
  -6   0  10       45.32       43.48     10.43 o 
  -4   0  10      313.43      236.48     13.69 o 
  -2   0  10     1712.47     1526.59     42.53 o 
   0   0  10    10224.25    10771.77    181.32 o 
   2   0  10      598.06      560.55     16.82 o 
   4   0  10      335.02      344.17     15.54 o 
   6   0  10      999.57      896.59     26.22 o 
   8   0  10      626.75      650.05     23.49 o 
  10   0  10        7.19        3.51     10.74 o 
  12   0  10      930.89     1077.15     65.51 o 
 -15   1  10      218.36      210.35     22.98 o 
 -13   1  10      142.86      200.44     20.67 o 
 -11   1  10       58.09       69.17      8.12 o 
  -9   1  10     1011.85     1004.04     26.53 o 
  -7   1  10      504.28      545.77     16.43 o 
  -5   1  10       52.90       55.92      6.38 o 
  -3   1  10     2717.44     2634.75     47.15 o 
  -1   1  10      145.56       90.41      6.06 o 
   1   1  10     3766.98     3838.11     46.61 o 
   3   1  10      680.35      610.08     12.91 o 
   5   1  10     2728.63     2620.23     39.27 o 
   7   1  10        5.08        9.96      4.02 o 
   9   1  10       24.37       27.57      5.83 o 
  11   1  10      322.63      355.59     20.50 o 
 -14   2  10       41.47       34.58     23.73 o 
 -12   2  10       30.60       30.81      8.88 o 
 -10   2  10       25.57       22.66      6.18 o 
  -8   2  10      297.56      316.11     16.37 o 
  -6   2  10     3072.36     2967.36     61.59 o 
  -4   2  10        0.41        6.41      3.76 o 
  -2   2  10       51.92       73.81      5.37 o 
   0   2  10       18.29       22.53      2.77 o 
   2   2  10     2447.14     2701.32     38.50 o 
   4   2  10      233.82      186.97      7.30 o 
   6   2  10     1301.35     1161.08     22.29 o 
   8   2  10      767.78      707.41     17.97 o 
  10   2  10       25.56       38.06      8.94 o 
  12   2  10       59.19       56.10     13.41 o 
 -13   3  10        0.00       -3.80     10.18 o 
 -11   3  10        0.00        0.18      6.62 o 
  -9   3  10     2841.74     2679.49     51.54 o 
  -7   3  10     1574.52     1534.54     50.63 o 
  -5   3  10      245.98      272.16     10.80 o 
  -3   3  10       76.91       65.58      8.69 o 
  -1   3  10      121.04      136.33     14.42 o 
   1   3  10      407.65      448.77     10.09 o 
   3   3  10        2.37        7.86      2.65 o 
   5   3  10     3198.25     2943.06     49.05 o 
   7   3  10     1588.31     1392.80     25.70 o 
   9   3  10       65.52       73.62     13.64 o 
  11   3  10      116.28      110.49     16.55 o 
 -14   4  10        7.37       19.70     14.55 o 
 -12   4  10        0.09       11.47      8.03 o 
 -10   4  10        5.95        7.58      7.35 o 
  -8   4  10      284.32      293.33     17.50 o 
  -6   4  10     1845.37     1845.72     43.53 o 
  -4   4  10     1481.34     1447.77     29.52 o 
  -2   4  10       21.55        8.01      3.54 o 
   0   4  10     2331.19     2291.53     51.62 o 
   2   4  10     1131.91     1099.30     18.91 o 
   4   4  10     4138.84     3773.97     58.67 o 
   6   4  10      204.00      183.66     12.94 o 
   8   4  10      114.64      142.69     18.06 o 
  10   4  10       29.26       22.90      9.28 o 
 -13   5  10       91.10      143.33     14.96 o 
 -11   5  10        0.00       13.67      7.80 o 
  -9   5  10      122.19      121.93     16.03 o 
  -7   5  10     1922.83     1859.63     38.16 o 
  -5   5  10      452.65      443.00     20.55 o 
  -3   5  10      208.94      199.32     12.13 o 
  -1   5  10     1099.04     1079.88     29.99 o 
   1   5  10      520.03      518.57     19.66 o 
   3   5  10      422.94      396.97     17.42 o 
   5   5  10     2058.25     1829.71     39.76 o 
   7   5  10      928.38      809.52     28.79 o 
   9   5  10       56.72       30.13     17.20 o 
  11   5  10        7.31       29.24     11.36 o 
 -14   6  10       16.20       13.59     10.57 o 
 -12   6  10      106.64      101.88     13.28 o 
 -10   6  10      252.99      217.24     41.85 o 
  -8   6  10      168.88      171.11     13.22 o 
  -6   6  10       67.88       64.45      6.87 o 
  -4   6  10      441.13      432.91     17.43 o 
  -2   6  10     1862.88     1846.82     44.71 o 
   0   6  10      288.17      270.97     17.10 o 
   2   6  10      129.20       99.27      7.75 o 
   4   6  10      698.17      737.70     22.13 o 
   6   6  10      426.99      388.45     19.98 o 
   8   6  10      307.26      300.49     31.28 o 
  10   6  10        9.78       15.79     10.89 o 
 -13   7  10        4.57        1.30     14.68 o 
 -11   7  10       36.84       39.34     17.01 o 
  -9   7  10      290.32      278.45     17.30 o 
  -7   7  10      448.51      434.23     17.98 o 
  -5   7  10       93.40       90.10      9.27 o 
  -3   7  10        2.58        2.33      5.04 o 
  -1   7  10      798.60      734.07     70.30 o 
   1   7  10     1808.67     1805.95     45.48 o 
   3   7  10     1385.78     1285.13     36.26 o 
   5   7  10      463.19      402.94     20.96 o 
   7   7  10       85.89       72.62     18.00 o 
   9   7  10       93.38      104.76     15.80 o 
 -12   8  10      275.96      248.23     64.03 o 
 -10   8  10      987.19      944.92     42.08 o 
  -8   8  10       84.68      103.30     15.95 o 
  -6   8  10      437.68      430.67     18.31 o 
  -4   8  10     2477.79     2362.04     66.54 o 
  -2   8  10      174.02      185.75     13.30 o 
   0   8  10      230.81      194.89     13.75 o 
   2   8  10        9.44        7.85      4.80 o 
   4   8  10     1540.21     1444.01     35.20 o 
   6   8  10        3.32       -3.35      6.70 o 
   8   8  10       25.19        7.67      9.18 o 
  10   8  10      216.60      236.49     23.72 o 
 -11   9  10       15.39        6.79     11.65 o 
  -9   9  10       16.91       18.59     12.37 o 
  -7   9  10       66.98       48.04     12.48 o 
  -5   9  10      981.38      828.98     28.09 o 
  -3   9  10        0.28       -2.48      4.96 o 
  -1   9  10       69.48       83.25     10.11 o 
   1   9  10     6313.46     6085.10    123.70 o 
   3   9  10      127.51      116.75      9.50 o 
   5   9  10      294.50      367.34     22.42 o 
   7   9  10       49.45       60.55     13.27 o 
   9   9  10      137.96      177.39     21.04 o 
 -12  10  10       98.25      120.58     34.94 o 
 -10  10  10       52.13       54.45     14.15 o 
  -8  10  10       48.35       64.37     15.58 o 
  -6  10  10        0.90        6.05     13.54 o 
  -4  10  10      574.09      533.72     22.51 o 
  -2  10  10      598.78      597.55     28.50 o 
   0  10  10      211.28      230.25     15.98 o 
   2  10  10       61.33       78.18     11.87 o 
   4  10  10      178.15      175.49     20.32 o 
   6  10  10       56.62       70.97     14.78 o 
   8  10  10      255.64      308.36     26.20 o 
 -11  11  10       14.07       22.57     13.29 o 
  -9  11  10       19.20       15.48     12.65 o 
  -7  11  10       10.99       12.88     10.09 o 
  -5  11  10     1482.97     1331.03     67.38 o 
  -3  11  10      183.09      193.83     15.44 o 
  -1  11  10       77.14       87.06     11.18 o 
   1  11  10      538.87      436.09     40.77 o 
   3  11  10      132.92      122.95     13.57 o 
   5  11  10      229.90      235.22     23.49 o 
   7  11  10      176.78      260.18     37.19 o 
 -10  12  10      129.54      169.87     23.67 o 
  -8  12  10      174.98      182.96     39.60 o 
  -6  12  10       73.64       91.90     16.39 o 
  -4  12  10        0.89        4.14      8.87 o 
  -2  12  10      617.84      571.77     41.28 o 
   0  12  10      153.86      169.62     18.13 o 
   2  12  10       14.34       35.33      8.94 o 
   4  12  10       28.82       26.19      8.48 o 
   6  12  10        1.51       12.97      9.99 o 
  -9  13  10      237.25      191.04     24.59 o 
  -7  13  10        0.01       -5.33     10.67 o 
  -5  13  10       62.63       83.92     16.02 o 
  -3  13  10       13.25        0.40      9.41 o 
  -1  13  10       81.85       83.40     14.50 o 
   1  13  10      133.89      140.22     11.29 o 
   3  13  10      246.28      231.85     18.76 o 
   5  13  10      136.87      169.30     21.57 o 
  -8  14  10       91.72       85.94     18.53 o 
  -6  14  10        1.15       12.43     11.88 o 
  -4  14  10      632.52      610.49     49.02 o 
  -2  14  10      326.35      345.68     39.76 o 
   0  14  10      263.78      256.19     21.10 o 
   2  14  10      227.44      301.38     21.45 o 
   4  14  10       77.61       94.73     17.53 o 
  -5  15  10      295.94      324.99     29.07 o 
  -3  15  10        0.12        3.26     17.12 o 
  -1  15  10       78.33       99.08     16.17 o 
   1  15  10       42.00       51.24     11.10 o 
   3  15  10      277.39      337.38     23.45 o 
 -13   1  11       26.85       18.20     10.82 o 
 -11   1  11       34.13       72.45      8.44 o 
  -9   1  11      288.07      289.24     13.21 o 
  -7   1  11      283.62      288.25     12.54 o 
  -5   1  11     1732.03     1704.39     57.50 o 
  -3   1  11      169.00      185.02      8.92 o 
  -1   1  11       23.43       43.28      6.46 o 
   1   1  11     1867.16     1955.64     26.47 o 
   3   1  11       72.82       71.05      5.49 o 
   5   1  11      223.37      223.64      8.63 o 
   7   1  11      273.02      295.66     10.86 o 
   9   1  11       85.94       74.54      8.11 o 
  11   1  11      100.46      155.76     18.54 o 
 -14   2  11        7.35       -0.43     10.97 o 
 -12   2  11      291.78      306.09     18.44 o 
 -10   2  11      607.88      603.96     19.33 o 
  -8   2  11     1154.63     1082.78     26.41 o 
  -6   2  11     2616.34     2585.62     92.30 o 
  -4   2  11      984.71      912.65     35.78 o 
  -2   2  11      146.41      194.53      8.37 o 
   0   2  11      527.98      560.38     16.73 o 
   2   2  11      349.48      344.70      8.92 o 
   4   2  11     3903.38     3812.16     53.53 o 
   6   2  11        3.91        3.84      3.56 o 
   8   2  11       93.29       79.48     10.69 o 
  10   2  11        3.01       -1.35      7.08 o 
 -13   3  11       78.59       92.24     12.16 o 
 -11   3  11       24.93       21.40      8.14 o 
  -9   3  11     2033.82     1877.21     46.11 o 
  -7   3  11      381.15      356.24     13.61 o 
  -5   3  11     1476.88     1493.01     31.27 o 
  -3   3  11     2231.05     2133.03     45.27 o 
  -1   3  11      707.62      778.38     19.05 o 
   1   3  11       55.27       55.17      4.01 o 
   3   3  11     1381.08     1278.91     24.59 o 
   5   3  11     2227.06     1940.31     35.58 o 
   7   3  11      914.43      813.59     24.04 o 
   9   3  11       13.18       20.86      8.01 o 
  11   3  11       72.39      119.69     16.92 o 
 -14   4  11        3.69       17.94     11.82 o 
 -12   4  11       99.42       85.80     11.80 o 
 -10   4  11       27.96       19.40      7.89 o 
  -8   4  11       27.75       33.42      6.48 o 
  -6   4  11     1401.55     1427.46     30.94 o 
  -4   4  11      279.32      278.66     14.27 o 
  -2   4  11      937.11      937.51     27.31 o 
   0   4  11       14.45       13.13      5.87 o 
   2   4  11        4.76        8.31      3.49 o 
   4   4  11      726.55      651.94     20.09 o 
   6   4  11     1040.79     1082.80     38.99 o 
   8   4  11       30.56       22.32      8.22 o 
  10   4  11      228.81      230.02     21.61 o 
 -13   5  11        2.68       16.59      9.00 o 
 -11   5  11       37.23       63.97     10.66 o 
  -9   5  11       53.52       59.22      9.30 o 
  -7   5  11        4.65        9.07      4.74 o 
  -5   5  11     1062.73      992.81     46.65 o 
  -3   5  11      303.91      271.69     14.28 o 
  -1   5  11       10.45        5.69      7.94 o 
   1   5  11       16.35        6.67      3.82 o 
   3   5  11      342.62      302.55     16.30 o 
   5   5  11     1830.90     1672.02     71.39 o 
   7   5  11       14.98        9.90      7.06 o 
   9   5  11      563.07      471.81     45.05 o 
 -12   6  11      333.95      358.37     21.30 o 
 -10   6  11        0.38        6.77     17.35 o 
  -8   6  11       78.05       61.06     12.97 o 
  -6   6  11      598.53      597.24     21.97 o 
  -4   6  11       64.72       66.13      8.56 o 
  -2   6  11      212.86      248.23     14.47 o 
   0   6  11      202.08      206.84     13.61 o 
   2   6  11      737.30      757.45     19.14 o 
   4   6  11      510.86      530.13     18.81 o 
   6   6  11       92.38       71.17     11.17 o 
   8   6  11        0.49        8.27      7.50 o 
  10   6  11      175.50      186.49     20.83 o 
 -13   7  11       33.79       51.64     14.91 o 
 -11   7  11       84.27       94.28     16.79 o 
  -9   7  11      127.96      123.68     17.10 o 
  -7   7  11      223.41      225.79     14.30 o 
  -5   7  11       46.14       42.31      8.51 o 
  -3   7  11     1199.89     1101.09     32.40 o 
  -1   7  11     1583.58     1416.11     53.06 o 
   1   7  11     2480.54     2058.70     50.90 o 
   3   7  11      478.56      467.50     15.38 o 
   5   7  11      152.46      134.37     15.79 o 
   7   7  11      326.22      296.43     25.05 o 
   9   7  11      292.20      404.28     38.90 o 
 -12   8  11       85.80       75.31     16.02 o 
 -10   8  11      114.43      125.53     19.14 o 
  -8   8  11       58.00       52.03     12.79 o 
  -6   8  11      357.17      331.49     17.13 o 
  -4   8  11      191.08      184.58     13.66 o 
  -2   8  11      223.82      204.94     14.35 o 
   0   8  11      725.03      683.37     25.06 o 
   2   8  11       17.31       26.55      5.54 o 
   4   8  11      591.69      493.07     54.16 o 
   6   8  11       35.66       28.46      8.61 o 
   8   8  11      198.82      234.36     23.19 o 
 -11   9  11       45.26       27.77     12.75 o 
  -9   9  11        1.09       -4.99      9.98 o 
  -7   9  11       80.92       89.53     15.64 o 
  -5   9  11      135.69      129.38     12.31 o 
  -3   9  11       32.55       53.60     14.29 o 
  -1   9  11      188.85      190.34     14.63 o 
   1   9  11      536.77      529.36     19.43 o 
   3   9  11       10.20       12.73      5.37 o 
   5   9  11      190.04      163.08     16.82 o 
   7   9  11      149.98      169.59     19.92 o 
   9   9  11      124.24      152.69     20.19 o 
 -10  10  11      115.11      142.77     40.07 o 
  -8  10  11      475.68      507.32     31.70 o 
  -6  10  11        6.15        8.87      9.79 o 
  -4  10  11      379.14      326.25     18.54 o 
  -2  10  11      114.49      121.71     12.65 o 
   0  10  11      108.06       99.25     22.71 o 
   2  10  11      775.58      691.31     20.48 o 
   4  10  11      770.14      702.98     29.87 o 
   6  10  11      205.31      198.22     25.75 o 
   8  10  11        9.89        8.26     10.44 o 
 -11  11  11       11.77       -8.48     16.96 o 
  -9  11  11        0.67       -4.89      9.79 o 
  -7  11  11      248.67      254.43     24.88 o 
  -5  11  11      588.61      508.37     30.91 o 
  -3  11  11      130.45      109.88     12.54 o 
  -1  11  11        0.01        3.50      6.50 o 
   1  11  11      494.74      473.89     19.70 o 
   3  11  11      121.24      118.58     12.49 o 
   5  11  11       40.93       38.90     19.69 o 
   7  11  11       49.64       39.17     17.04 o 
 -10  12  11       40.17       30.70     14.74 o 
  -8  12  11        0.82        2.42     10.81 o 
  -6  12  11      309.79      356.51     40.30 o 
  -4  12  11       24.94       10.15      9.40 o 
  -2  12  11      119.97      118.64     14.58 o 
   0  12  11        0.09        1.08      7.23 o 
   2  12  11      373.11      429.94     23.45 o 
   4  12  11        0.98        2.19      8.89 o 
   6  12  11        9.25        7.48     11.48 o 
  -7  13  11       33.98       45.50     14.36 o 
  -5  13  11       34.71       42.92     13.17 o 
  -3  13  11      678.54      687.68     35.34 o 
  -1  13  11       76.26      109.80     16.19 o 
   1  13  11       23.79       22.97      8.55 o 
   3  13  11       37.84       53.44     11.07 o 
   5  13  11      196.36      244.92     46.45 o 
  -6  14  11      131.63      131.36     20.13 o 
  -4  14  11      298.74      293.44     26.51 o 
  -2  14  11       59.23       76.73     15.28 o 
   0  14  11       62.95       69.55     11.70 o 
   2  14  11      603.64      675.78     29.17 o 
   4  14  11      408.25      462.90     45.44 o 
  -5  15  11        0.21       21.31     12.43 o 
  -3  15  11      258.51      281.54     26.14 o 
  -1  15  11      181.86      235.70     23.33 o 
   1  15  11       21.77       25.69      9.58 o 
 -14   0  12        0.02       -3.58     15.87 o 
 -12   0  12      365.12      338.92     35.64 o 
 -10   0  12       54.76       39.97     11.10 o 
  -8   0  12     2462.27     2241.12     63.49 o 
  -6   0  12        9.93       -3.11      6.22 o 
  -4   0  12       42.86       31.90      7.99 o 
  -2   0  12      267.10      250.63     14.84 o 
   0   0  12      419.43      387.74     10.74 o 
   2   0  12     1429.61     1438.35     33.83 o 
   4   0  12     5920.43     5628.22    107.45 o 
   6   0  12       14.04       12.07      5.89 o 
   8   0  12      111.10      139.54     12.91 o 
  10   0  12       90.36      114.38     20.23 o 
 -13   1  12        2.66       36.11     15.02 o 
 -11   1  12        2.07        9.56      6.21 o 
  -9   1  12      230.94      216.09     12.25 o 
  -7   1  12       56.67       68.35      7.73 o 
  -5   1  12      145.93      149.36      9.12 o 
  -3   1  12      643.55      651.88     17.48 o 
  -1   1  12      886.98      905.23     17.05 o 
   1   1  12       17.05       36.25      3.72 o 
   3   1  12       94.19       87.39      6.79 o 
   5   1  12      188.28      181.88     10.38 o 
   7   1  12      309.65      320.96     12.83 o 
   9   1  12      446.17      512.16     19.08 o 
  11   1  12      272.95      394.63     36.72 o 
 -14   2  12        4.20        0.74     11.17 o 
 -12   2  12       65.49       59.42     10.48 o 
 -10   2  12     1366.09     1363.13     32.56 o 
  -8   2  12     1702.84     1722.39     37.22 o 
  -6   2  12      170.23      137.91      9.35 o 
  -4   2  12      103.14       85.28      8.91 o 
  -2   2  12      278.15      256.99     13.47 o 
   0   2  12      136.49      176.91      7.76 o 
   2   2  12       47.83       76.96      7.20 o 
   4   2  12       27.28       51.66      6.60 o 
   6   2  12        6.71        5.77      4.22 o 
   8   2  12       38.43       51.00      8.42 o 
  10   2  12        7.26       27.47     10.07 o 
 -13   3  12       75.86       68.45     11.45 o 
 -11   3  12     1874.53     1680.15     45.51 o 
  -9   3  12     1094.54     1059.23     33.66 o 
  -7   3  12       44.95       60.92      7.53 o 
  -5   3  12      220.43      230.94     13.87 o 
  -3   3  12     1724.68     1512.37     76.39 o 
  -1   3  12      716.29      743.83     25.90 o 
   1   3  12      629.73      605.46     19.06 o 
   3   3  12     1092.01     1038.03     26.13 o 
   5   3  12      116.65      148.07     10.79 o 
   7   3  12     1169.49     1132.55     41.33 o 
   9   3  12       23.77       25.52      8.74 o 
 -14   4  12        0.56       14.33     12.10 o 
 -12   4  12      289.21      305.69     28.48 o 
 -10   4  12        0.01       10.77      9.21 o 
  -8   4  12     1477.47     1499.86     33.82 o 
  -6   4  12     3282.75     3145.40     68.81 o 
  -4   4  12      403.36      356.62     16.31 o 
  -2   4  12        0.83        5.07      5.38 o 
   0   4  12        7.95        6.04      5.77 o 
   2   4  12     4214.61     4210.31     64.20 o 
   4   4  12        4.25        8.24      5.24 o 
   6   4  12       13.36       39.00      9.30 o 
   8   4  12      176.45      209.03     30.56 o 
  10   4  12        1.44       22.99     13.46 o 
 -13   5  12       46.40       64.18     15.79 o 
 -11   5  12       60.73       84.71     14.53 o 
  -9   5  12      471.37      518.97     28.35 o 
  -7   5  12       19.44       12.02      6.60 o 
  -5   5  12      484.55      455.44     19.03 o 
  -3   5  12      187.96      174.62     12.57 o 
  -1   5  12     1916.38     1787.04     44.44 o 
   1   5  12       48.26       53.24      6.27 o 
   3   5  12     2031.94     1965.94     42.33 o 
   5   5  12      675.18      635.62     21.11 o 
   7   5  12     1646.50     1305.07     77.26 o 
   9   5  12      172.21      124.09     22.32 o 
 -12   6  12      116.16      158.44     20.46 o 
 -10   6  12       83.56       99.51     16.15 o 
  -8   6  12       34.93       59.89      9.20 o 
  -6   6  12      206.41      176.63     13.26 o 
  -4   6  12       36.86       48.29      9.66 o 
  -2   6  12       48.95       52.98     11.90 o 
   0   6  12        4.52        2.72      5.68 o 
   2   6  12        2.25        4.19      4.39 o 
   4   6  12       16.96        7.58      5.47 o 
   6   6  12        3.26        6.82      7.64 o 
   8   6  12      112.01      122.00     14.14 o 
 -13   7  12       77.52       66.24     16.24 o 
 -11   7  12      110.75      145.11     21.47 o 
  -9   7  12       35.20       39.27     12.33 o 
  -7   7  12      509.79      544.08     22.10 o 
  -5   7  12        0.61        6.16      5.69 o 
  -3   7  12      554.86      541.36     21.57 o 
  -1   7  12     1048.54      926.21     29.73 o 
   1   7  12     2560.60     2407.18     43.08 o 
   3   7  12      267.31      222.40     11.91 o 
   5   7  12      374.54      417.06     21.96 o 
   7   7  12      150.63      190.51     17.23 o 
   9   7  12        1.83       -4.58      9.15 o 
 -12   8  12      446.46      459.24     31.75 o 
 -10   8  12      125.64      135.71     19.36 o 
  -8   8  12      524.36      535.36     30.63 o 
  -6   8  12     1378.41     1270.75     42.59 o 
  -4   8  12        1.01       -2.85      5.70 o 
  -2   8  12       69.53       67.33      9.90 o 
   0   8  12      428.98      386.59     20.01 o 
   2   8  12      384.16      360.06     14.79 o 
   4   8  12       13.62       22.72      7.09 o 
   6   8  12       47.65       54.25     19.16 o 
   8   8  12       48.02       35.12     23.65 o 
 -11   9  12       72.46       89.66     32.29 o 
  -9   9  12      190.90      192.83     22.35 o 
  -7   9  12      859.32      801.21     41.32 o 
  -5   9  12        6.19       15.67      8.24 o 
  -3   9  12        0.00        6.79      6.46 o 
  -1   9  12     2134.34     1809.32     62.28 o 
   1   9  12      623.89      607.73     27.31 o 
   3   9  12      300.37      226.92     12.84 o 
   5   9  12      307.99      363.94     23.17 o 
   7   9  12      537.00      688.14     35.59 o 
 -10  10  12       44.12       41.76     14.50 o 
  -8  10  12        3.09       13.34     10.55 o 
  -6  10  12      300.99      320.93     26.61 o 
  -4  10  12     1104.48     1085.29     35.10 o 
  -2  10  12       37.81       60.22     10.05 o 
   0  10  12      910.36      959.73     39.30 o 
   2  10  12       15.90       27.65      6.65 o 
   4  10  12      177.70      211.98     18.85 o 
   6  10  12      103.34      136.76     19.52 o 
  -9  11  12        5.24       11.36     12.05 o 
  -7  11  12      881.18      843.62     40.88 o 
  -5  11  12        0.26       -4.22      8.45 o 
  -3  11  12      380.71      391.55     20.74 o 
  -1  11  12      562.81      540.30     24.15 o 
   1  11  12      234.61      257.95     14.22 o 
   3  11  12        7.78       -3.29      6.58 o 
   5  11  12        6.47       24.54     11.33 o 
  -8  12  12       25.56       23.29     11.99 o 
  -6  12  12        9.22       10.77     10.80 o 
  -4  12  12      263.93      244.15     22.85 o 
  -2  12  12        1.17        8.84      7.53 o 
   0  12  12       21.90       41.22      9.32 o 
   2  12  12        4.93       11.31      7.25 o 
   4  12  12      181.48      183.95     24.12 o 
  -7  13  12      114.08      177.51     22.47 o 
  -5  13  12       73.99       91.26     17.00 o 
  -3  13  12        0.32        8.65      8.06 o 
  -1  13  12      694.72      772.88     37.44 o 
   1  13  12      272.25      323.46     21.99 o 
   3  13  12       20.09       11.91      8.77 o 
  -6  14  12       85.25       86.77     17.36 o 
  -4  14  12       10.38       24.47     11.98 o 
  -2  14  12      538.97      562.76     33.49 o 
   0  14  12      373.04      386.74     26.97 o 
   2  14  12       93.16      136.29     22.18 o 
 -13   1  13        1.35       -5.44     10.89 o 
 -11   1  13       56.27       68.45      9.08 o 
  -9   1  13      323.87      296.82     14.31 o 
  -7   1  13        3.60        8.59      5.51 o 
  -5   1  13     1316.16     1254.78     32.58 o 
  -3   1  13     1283.17     1242.00     33.12 o 
  -1   1  13     1550.38     1516.25     38.03 o 
   1   1  13       31.91       63.90      5.28 o 
   3   1  13      235.86      245.39     11.73 o 
   5   1  13      467.15      430.05     13.69 o 
   7   1  13       48.55       54.62     13.39 o 
   9   1  13        0.90        9.93      8.39 o 
 -14   2  13       27.34       51.14     13.67 o 
 -12   2  13      433.64      465.74     22.46 o 
 -10   2  13       71.00       72.31      8.80 o 
  -8   2  13      698.70      660.46     22.04 o 
  -6   2  13      757.86      703.82     24.22 o 
  -4   2  13      767.80      736.02     24.46 o 
  -2   2  13       78.89       74.47      8.97 o 
   0   2  13      116.00       94.78      6.60 o 
   2   2  13      425.18      431.77     15.28 o 
   4   2  13      785.14      754.27     21.87 o 
   6   2  13      136.05      137.55     13.00 o 
   8   2  13      256.83      242.23     16.94 o 
  10   2  13      230.27      354.02     30.58 o 
 -13   3  13       61.91      130.06     18.15 o 
 -11   3  13      155.15      189.75     15.41 o 
  -9   3  13      638.00      610.51     23.63 o 
  -7   3  13      219.11      182.30     13.42 o 
  -5   3  13        3.63       -2.74      5.49 o 
  -3   3  13       11.36        9.77      6.02 o 
  -1   3  13       79.05      113.48     10.78 o 
   1   3  13       50.04       76.64      6.27 o 
   3   3  13     1495.35     1414.26     32.95 o 
   5   3  13     3018.46     2725.53     76.19 o 
   7   3  13        7.07       10.78      6.23 o 
   9   3  13       49.21       45.19     10.55 o 
 -12   4  13      173.26      149.81     19.10 o 
 -10   4  13      991.35      979.77     41.10 o 
  -8   4  13        1.57        2.45      6.32 o 
  -6   4  13       55.59       74.77     10.11 o 
  -4   4  13       49.02       36.43      8.32 o 
  -2   4  13     1410.05     1230.13     76.73 o 
   0   4  13        0.36       -2.45      4.90 o 
   2   4  13      711.99      643.64     17.74 o 
   4   4  13      666.64      604.89     20.11 o 
   6   4  13        0.00       10.06      6.15 o 
   8   4  13        0.44       19.95      8.62 o 
 -13   5  13      196.63      191.49     22.22 o 
 -11   5  13      707.01      698.03     35.05 o 
  -9   5  13       93.11      138.81     17.47 o 
  -7   5  13        4.22        0.08      6.01 o 
  -5   5  13      151.17      139.84     12.34 o 
  -3   5  13       58.55       56.51      8.56 o 
  -1   5  13      222.09      199.96     13.89 o 
   1   5  13     1882.09     1724.49     32.86 o 
   3   5  13      910.44      892.95     25.43 o 
   5   5  13       27.13       52.86      8.39 o 
   7   5  13      117.82      146.36     14.63 o 
   9   5  13       34.97       41.58     10.69 o 
 -12   6  13       62.33       53.77     15.08 o 
 -10   6  13      195.01      213.90     27.15 o 
  -8   6  13        4.01       19.96      7.51 o 
  -6   6  13      157.64      173.98     13.66 o 
  -4   6  13       23.21       15.48      6.54 o 
  -2   6  13      110.99       94.83     14.80 o 
   0   6  13     1454.74     1292.80     37.17 o 
   2   6  13      100.24       94.84      9.56 o 
   4   6  13      342.18      348.40     19.37 o 
   6   6  13       65.99       86.39     22.09 o 
   8   6  13      207.61      240.42     24.63 o 
 -11   7  13      288.03      306.96     26.65 o 
  -9   7  13        8.66        7.46     10.77 o 
  -7   7  13        2.48        4.14     10.98 o 
  -5   7  13      441.29      404.22     22.25 o 
  -3   7  13      798.09      702.11     25.51 o 
  -1   7  13     1455.55     1280.30     37.25 o 
   1   7  13      963.44      893.97     22.51 o 
   3   7  13        5.51        8.10      6.29 o 
   5   7  13       45.51       94.17     12.94 o 
   7   7  13        1.77        3.94      7.85 o 
 -12   8  13      198.83      272.43     31.74 o 
 -10   8  13       20.25       32.89     13.30 o 
  -8   8  13       67.60       55.35     13.97 o 
  -6   8  13       78.63       90.63     11.46 o 
  -4   8  13      113.87      137.92     12.96 o 
  -2   8  13      150.80      136.66     13.28 o 
   0   8  13      194.81      220.63     23.22 o 
   2   8  13      583.14      567.22     17.98 o 
   4   8  13      189.83      190.57     14.01 o 
   6   8  13        3.34       17.17      8.35 o 
   8   8  13      182.41      210.93     22.61 o 
 -11   9  13       42.11       35.66     14.49 o 
  -9   9  13     1182.14     1274.79     52.51 o 
  -7   9  13      606.80      572.72     32.30 o 
  -5   9  13       13.76       12.67      9.33 o 
  -3   9  13      388.83      386.77     19.81 o 
  -1   9  13      350.79      336.79     23.77 o 
   1   9  13      760.67      573.02     53.84 o 
   3   9  13       25.03       27.40      6.51 o 
   5   9  13        0.00        4.52      7.24 o 
   7   9  13        4.89       -0.25     15.41 o 
 -10  10  13        0.95       -5.27     10.55 o 
  -8  10  13      971.37      896.62     42.88 o 
  -6  10  13     1023.33      978.39     43.51 o 
  -4  10  13        4.42        4.18      7.38 o 
  -2  10  13      592.37      613.33     25.58 o 
   0  10  13     1578.35     1314.08     40.69 o 
   2  10  13     1477.09     1373.06     31.72 o 
   4  10  13      338.20      379.18     24.51 o 
   6  10  13       83.73       81.86     26.69 o 
  -9  11  13      234.61      215.81     24.64 o 
  -7  11  13      120.14      163.70     21.18 o 
  -5  11  13      263.65      234.38     23.66 o 
  -3  11  13      190.46      151.24     14.67 o 
  -1  11  13      837.44      772.92     46.80 o 
   1  11  13        1.02        4.03      5.73 o 
   3  11  13       41.73       51.10      9.81 o 
   5  11  13       76.63       72.01     23.89 o 
  -8  12  13       97.64      127.54     20.61 o 
  -6  12  13      167.39      198.94     31.28 o 
  -4  12  13       31.05       48.15     16.30 o 
  -2  12  13       37.76       34.80      9.86 o 
   0  12  13      105.73      146.41     13.38 o 
   2  12  13       51.96       74.29     10.74 o 
   4  12  13       44.67       34.35     18.28 o 
  -7  13  13      102.69      143.93     26.07 o 
  -5  13  13       91.43      133.41     19.93 o 
  -3  13  13       14.80       21.14      9.94 o 
  -1  13  13        0.00        7.70      8.69 o 
   1  13  13      102.37      106.82     14.46 o 
   3  13  13        0.03        4.72      8.61 o 
  -4  14  13      213.27      204.16     23.31 o 
  -2  14  13        1.91       10.40     11.41 o 
   0  14  13      167.57      211.31     20.51 o 
 -12   0  14       48.39       64.42     20.23 o 
 -10   0  14      607.10      540.95     27.98 o 
  -8   0  14       60.50       71.33     12.14 o 
  -6   0  14       83.45       76.94     29.02 o 
  -4   0  14      202.70      182.38     23.50 o 
  -2   0  14     1349.64     1205.69     60.84 o 
   0   0  14       69.75      105.32     11.22 o 
   2   0  14     4393.55     4739.97    114.83 o 
   4   0  14        5.73       10.74      6.79 o 
   6   0  14     1036.35     1038.40     61.78 o 
   8   0  14      528.21      554.45     45.44 o 
 -13   1  14       64.52      110.53     17.82 o 
 -11   1  14      252.33      298.83     15.86 o 
  -9   1  14       50.37       49.91      8.02 o 
  -7   1  14      529.36      495.46     24.64 o 
  -5   1  14      921.55      869.85     27.52 o 
  -3   1  14     1498.59     1426.89     37.94 o 
  -1   1  14      432.29      490.61     18.40 o 
   1   1  14     1153.96     1083.52     27.36 o 
   3   1  14       24.14       36.40      7.39 o 
   5   1  14        0.00        7.75      5.81 o 
   7   1  14      243.60      285.94     18.13 o 
   9   1  14      556.46      591.17     48.86 o 
 -12   2  14       58.98       73.70     14.46 o 
 -10   2  14       82.16      102.76     12.32 o 
  -8   2  14      222.48      244.69     19.45 o 
  -6   2  14       60.39       51.82      8.75 o 
  -4   2  14       35.84       47.66      8.86 o 
  -2   2  14      332.54      324.08     16.20 o 
   0   2  14     1181.66     1162.04     31.78 o 
   2   2  14      280.04      306.24     13.48 o 
   4   2  14     1009.22      969.56     26.07 o 
   6   2  14        0.97        5.26      7.82 o 
   8   2  14       50.53       55.85     12.46 o 
 -13   3  14       45.17       97.16     17.43 o 
 -11   3  14      520.49      524.36     29.26 o 
  -9   3  14       78.96       71.30     15.10 o 
  -7   3  14        4.22       11.63      7.45 o 
  -5   3  14      272.14      264.89     15.81 o 
  -3   3  14      510.16      467.44     19.65 o 
  -1   3  14      804.63      728.34     25.13 o 
   1   3  14       49.71       54.98      6.00 o 
   3   3  14     1948.92     1903.87     41.37 o 
   5   3  14      673.93      687.73     29.22 o 
   7   3  14        5.05       13.41      6.39 o 
   9   3  14        0.37        9.66      9.92 o 
 -12   4  14      555.88      534.53     30.94 o 
 -10   4  14      773.61      630.20     57.73 o 
  -8   4  14      488.94      461.18     22.31 o 
  -6   4  14      672.44      585.95     23.60 o 
  -4   4  14        4.31        7.60      7.70 o 
  -2   4  14       68.54       61.33      9.21 o 
   0   4  14       53.69       42.65      7.64 o 
   2   4  14      432.60      386.72     15.82 o 
   4   4  14      214.66      193.88     15.93 o 
   6   4  14      765.64      711.26     23.49 o 
   8   4  14      233.66      264.15     19.08 o 
 -13   5  14        0.61       -1.56     18.36 o 
 -11   5  14        0.27       15.04     11.17 o 
  -9   5  14       26.67       15.78     21.32 o 
  -7   5  14        0.00       -0.61      6.27 o 
  -5   5  14      806.41      754.84     26.58 o 
  -3   5  14     2185.82     2007.96     61.17 o 
  -1   5  14       43.89       15.86      9.50 o 
   1   5  14      889.11      874.20     21.41 o 
   3   5  14     1116.53     1177.97     30.94 o 
   5   5  14     1677.64     1587.12     38.48 o 
   7   5  14      444.81      520.46     23.90 o 
 -12   6  14      239.68      313.22     27.50 o 
 -10   6  14      305.29      344.15     27.04 o 
  -8   6  14      322.50      358.48     31.68 o 
  -6   6  14        0.02       -1.66      6.42 o 
  -4   6  14      361.92      327.06     18.15 o 
  -2   6  14      415.47      410.95     19.17 o 
   0   6  14        1.48       -1.57      6.42 o 
   2   6  14       36.08       31.41      6.34 o 
   4   6  14       25.14       43.84      8.49 o 
   6   6  14       40.60       29.43      9.46 o 
   8   6  14       32.07       27.84      9.96 o 
 -11   7  14       30.91       58.45     14.80 o 
  -9   7  14       42.51       32.88     13.19 o 
  -7   7  14      705.22      685.43     26.73 o 
  -5   7  14      558.86      615.04     36.00 o 
  -3   7  14      657.80      660.26     27.51 o 
  -1   7  14      191.03      214.70     16.01 o 
   1   7  14     2380.28     2323.34     47.93 o 
   3   7  14       32.11       27.48      6.95 o 
   5   7  14       42.03       59.91     11.41 o 
   7   7  14       10.29       22.85      8.82 o 
 -10   8  14       54.32       41.06     20.31 o 
  -8   8  14       36.83       23.12     11.72 o 
  -6   8  14      166.36      176.24     16.64 o 
  -4   8  14      201.10      219.06     16.29 o 
  -2   8  14     2059.42     1885.27     50.20 o 
   0   8  14      371.19      290.24     18.80 o 
   2   8  14      166.32      161.30     11.33 o 
   4   8  14      248.02      280.05     22.40 o 
   6   8  14        2.20       -2.25      8.07 o 
  -9   9  14        3.26       -2.30     10.98 o 
  -7   9  14      352.83      327.40     26.88 o 
  -5   9  14      224.00      257.40     17.89 o 
  -3   9  14       75.87       95.44     13.01 o 
  -1   9  14      695.31      684.02     32.82 o 
   1   9  14       25.32       27.91      6.78 o 
   3   9  14       14.97       14.50      6.55 o 
   5   9  14      959.93     1005.67     37.71 o 
 -10  10  14        3.52       10.25     12.60 o 
  -8  10  14       70.22       74.47     16.76 o 
  -6  10  14      703.79      703.95     36.69 o 
  -4  10  14       13.46       23.94      8.87 o 
  -2  10  14      882.94      805.11     30.34 o 
   0  10  14       27.20       35.97      9.33 o 
   2  10  14      132.85      146.45     22.48 o 
   4  10  14       53.82       60.04     15.22 o 
  -9  11  14       90.89       98.19     19.00 o 
  -7  11  14      336.73      396.21     72.05 o 
  -5  11  14        5.96        1.69     10.39 o 
  -3  11  14        3.21       10.61      7.77 o 
  -1  11  14       44.40       38.37     10.56 o 
   1  11  14       23.37       16.76      6.96 o 
   3  11  14      196.36      244.73     17.39 o 
  -6  12  14       74.13       52.86     16.81 o 
  -4  12  14       31.25       28.57     10.39 o 
  -2  12  14      472.15      500.22     25.16 o 
   0  12  14      318.01      342.22     39.72 o 
   2  12  14      324.99      354.05     20.57 o 
  -5  13  14       54.92      108.68     30.03 o 
  -3  13  14        7.55       12.64      8.84 o 
  -1  13  14       52.84       55.97     12.31 o 
   1  13  14      113.97      137.29     14.37 o 
 -13   1  15       98.07      176.62     30.34 o 
 -11   1  15      161.58      161.73     14.97 o 
  -9   1  15        3.92        3.85      7.67 o 
  -7   1  15      643.42      632.37     67.53 o 
  -5   1  15        7.60        5.92      8.75 o 
  -3   1  15      332.23      339.18     22.88 o 
  -1   1  15        0.07       11.56      8.31 o 
   1   1  15      516.15      481.32     20.05 o 
   3   1  15      225.71      208.45     16.60 o 
   5   1  15      490.93      479.06     30.02 o 
   7   1  15       23.32       25.80     11.61 o 
 -12   2  15        1.36        7.35     12.03 o 
 -10   2  15       71.17       86.67     14.38 o 
  -8   2  15        0.76        5.64      6.86 o 
  -6   2  15      170.38      165.80     13.63 o 
  -4   2  15       27.43       17.71      7.43 o 
  -2   2  15     1268.27     1162.41     33.59 o 
   0   2  15     3244.26     3181.50     70.38 o 
   2   2  15      366.61      410.96     20.39 o 
   4   2  15      741.65      684.92     26.12 o 
   6   2  15       88.61       94.20     12.55 o 
   8   2  15      237.75      311.54     40.15 o 
 -13   3  15      113.34      182.69     32.37 o 
 -11   3  15      796.81      815.49     65.28 o 
  -9   3  15       31.68       27.24     11.88 o 
  -7   3  15     1234.09     1108.48     34.14 o 
  -5   3  15     1205.33     1154.94     34.40 o 
  -3   3  15        8.56        3.95      9.52 o 
  -1   3  15      674.49      597.82     31.37 o 
   1   3  15     1279.71     1213.56     37.79 o 
   3   3  15     1283.32     1217.90     30.79 o 
   5   3  15       46.98       62.47     10.33 o 
   7   3  15       15.35       27.14      9.98 o 
 -12   4  15      399.23      398.21     29.20 o 
 -10   4  15       31.12       19.34     20.54 o 
  -8   4  15      160.28      195.52     15.39 o 
  -6   4  15        0.09       -3.02      6.05 o 
  -4   4  15     1431.44     1307.54     45.69 o 
  -2   4  15      149.38      154.56     13.44 o 
   0   4  15      214.14      210.97     10.73 o 
   2   4  15       19.89       26.97      6.70 o 
   4   4  15      343.52      384.84     17.01 o 
   6   4  15       20.31       22.93      8.44 o 
   8   4  15      161.43      178.05     36.57 o 
 -11   5  15       82.44       88.31     42.17 o 
  -9   5  15      214.73      192.48     35.95 o 
  -7   5  15       16.13       29.57      8.91 o 
  -5   5  15       71.23       91.08     11.70 o 
  -3   5  15       72.67       80.11     10.50 o 
  -1   5  15     1348.89     1235.09     36.86 o 
   1   5  15      271.74      277.38     12.67 o 
   3   5  15      807.09      776.34     24.49 o 
   5   5  15        7.22       11.66      6.86 o 
   7   5  15      102.06       97.34     12.96 o 
 -12   6  15       70.62       64.88     16.48 o 
 -10   6  15      112.49      125.59     20.77 o 
  -8   6  15       49.08       72.82     10.83 o 
  -6   6  15       45.04       56.48     10.29 o 
  -4   6  15       22.50       40.79      8.99 o 
  -2   6  15     1447.98     1361.31     39.63 o 
   0   6  15        5.16       17.84      6.25 o 
   2   6  15       51.81       64.25      7.96 o 
   4   6  15       62.59       63.91      9.16 o 
   6   6  15      370.24      418.68     23.56 o 
 -11   7  15       23.99       44.23     14.86 o 
  -9   7  15      168.33      230.08     24.05 o 
  -7   7  15        1.94        4.66      7.85 o 
  -5   7  15      155.45      162.66     14.50 o 
  -3   7  15      141.65      167.20     14.89 o 
  -1   7  15      638.69      513.11     22.95 o 
   1   7  15       24.05       21.21      6.23 o 
   3   7  15      343.35      317.09     17.47 o 
   5   7  15      291.97      341.57     22.22 o 
   7   7  15      364.53      387.76     33.82 o 
 -10   8  15        2.28       12.26     12.05 o 
  -8   8  15      443.75      509.33     42.87 o 
  -6   8  15       33.83       46.62      9.74 o 
  -4   8  15        0.00       -0.91      6.87 o 
  -2   8  15      205.40      215.76     20.55 o 
   0   8  15       33.07       21.23      6.54 o 
   2   8  15      228.54      229.71     13.39 o 
   4   8  15       98.10      133.62     15.30 o 
   6   8  15      393.62      438.11     27.19 o 
  -9   9  15       29.57       46.61     15.39 o 
  -7   9  15       26.97       26.14     11.51 o 
  -5   9  15       97.38      122.37     13.99 o 
  -3   9  15        0.27        4.83      7.93 o 
  -1   9  15      156.30      198.63     16.76 o 
   1   9  15       39.64       32.55      7.02 o 
   3   9  15        0.02       -2.92      7.13 o 
   5   9  15        2.57       27.38     10.08 o 
  -8  10  15       84.26       72.98     16.28 o 
  -6  10  15       55.71       46.80     13.66 o 
  -4  10  15       17.90       19.57      8.81 o 
  -2  10  15       37.59       47.94     10.62 o 
   0  10  15        6.79       14.18      6.10 o 
   2  10  15      433.14      403.41     23.05 o 
   4  10  15       41.12       52.87     12.57 o 
  -7  11  15        0.11      -11.17     22.33 o 
  -5  11  15       53.87       44.83     13.68 o 
  -3  11  15       19.32       23.95      9.61 o 
  -1  11  15      330.30      329.91     21.70 o 
   1  11  15        4.69        7.89      6.23 o 
   3  11  15      274.94      245.16     26.94 o 
  -6  12  15       74.06       85.59     17.24 o 
  -4  12  15       68.42       60.03     11.85 o 
  -2  12  15      167.11      148.83     15.94 o 
   0  12  15      209.94      281.52     18.21 o 
 -10   0  16       68.48       77.34     20.70 o 
  -8   0  16      413.00      402.26     36.57 o 
  -6   0  16      306.66      299.55     32.06 o 
  -4   0  16      464.38      476.64     38.59 o 
  -2   0  16      827.50      720.02     47.77 o 
   0   0  16       20.20       37.19     15.25 o 
   2   0  16     2548.50     2324.07    103.79 o 
   4   0  16     1429.64     1438.48     76.87 o 
   6   0  16      120.73      135.69     27.70 o 
 -11   1  16      261.03      264.56     21.98 o 
  -9   1  16        0.14       -5.82     14.08 o 
  -7   1  16       15.09        9.33      9.73 o 
  -5   1  16      235.38      257.40     21.18 o 
  -3   1  16      112.46      132.88     16.82 o 
  -1   1  16      611.74      569.53     29.27 o 
   1   1  16     1035.71      978.20     48.05 o 
   3   1  16      112.55      144.15     35.32 o 
   5   1  16        0.09       -4.32      8.64 o 
   7   1  16       14.26        4.37     11.11 o 
 -12   2  16      460.40      472.36     43.18 o 
 -10   2  16      359.83      416.39     21.29 o 
  -8   2  16       23.40       21.06     10.56 o 
  -6   2  16       11.29       15.67     10.29 o 
  -4   2  16      532.76      567.63     29.65 o 
  -2   2  16      114.66       98.56     14.78 o 
   0   2  16      124.49      134.33     12.77 o 
   2   2  16      252.15      260.57     17.00 o 
   4   2  16      175.85      229.31     17.02 o 
   6   2  16      372.84      399.01     29.82 o 
 -11   3  16       46.16       40.17     13.48 o 
  -9   3  16      117.22      137.50     29.73 o 
  -7   3  16       27.63       24.39      8.26 o 
  -5   3  16      214.16      225.06     19.21 o 
  -3   3  16       47.12       67.23      9.86 o 
  -1   3  16      473.25      420.83     25.34 o 
   1   3  16      471.94      444.95     26.71 o 
   3   3  16       26.91       45.21      9.33 o 
   5   3  16       54.30       44.92      9.69 o 
   7   3  16       31.55       42.17     11.92 o 
 -12   4  16       31.92       17.62     12.43 o 
 -10   4  16       91.49       54.46     27.47 o 
  -8   4  16      435.95      420.80     25.71 o 
  -6   4  16      256.76      286.70     18.13 o 
  -4   4  16      702.11      619.81     27.87 o 
  -2   4  16       34.91       54.80      9.38 o 
   0   4  16      108.54      128.57      9.38 o 
   2   4  16      112.49      139.10     18.66 o 
   4   4  16     2177.32     1964.96     53.14 o 
   6   4  16      134.04      141.63     14.87 o 
 -11   5  16       90.18       59.20     65.82 o 
  -9   5  16      102.37       99.54     26.14 o 
  -7   5  16       64.04       63.22     11.00 o 
  -5   5  16      258.19      241.73     17.10 o 
  -3   5  16       97.64      109.74     12.54 o 
  -1   5  16       74.86       87.84     11.37 o 
   1   5  16      609.83      622.86     18.30 o 
   3   5  16       36.53       38.89      8.35 o 
   5   5  16       39.12       59.32     10.79 o 
   7   5  16       13.49       24.71     17.12 o 
 -10   6  16        3.04        2.52     11.94 o 
  -8   6  16       61.67       58.50     11.16 o 
  -6   6  16      788.75      741.17     28.50 o 
  -4   6  16        3.08       10.50      7.56 o 
  -2   6  16       92.56       83.74     11.70 o 
   0   6  16     1182.08     1168.97     27.21 o 
   2   6  16       10.63       11.79      6.99 o 
   4   6  16      135.45      105.32     11.43 o 
   6   6  16      169.88      192.98     17.59 o 
  -9   7  16      339.49      381.29     29.51 o 
  -7   7  16        0.63        9.27      8.12 o 
  -5   7  16      641.33      679.29     27.02 o 
  -3   7  16       42.72       41.17      9.75 o 
  -1   7  16     1092.23     1075.70     48.21 o 
   1   7  16      124.14      127.32     10.53 o 
   3   7  16      315.00      334.31     21.58 o 
   5   7  16      240.79      291.08     21.02 o 
 -10   8  16      321.65      309.81     28.60 o 
  -8   8  16      152.40      152.41     20.74 o 
  -6   8  16      158.51      152.51     15.25 o 
  -4   8  16      520.89      505.57     23.69 o 
  -2   8  16      137.73      123.35     16.04 o 
   0   8  16       41.43       46.58      7.49 o 
   2   8  16      306.32      327.85     17.56 o 
   4   8  16       11.96        8.00     13.92 o 
  -9   9  16      821.75      809.51     42.61 o 
  -7   9  16      306.45      328.63     28.25 o 
  -5   9  16      234.88      259.50     19.00 o 
  -3   9  16       19.72       47.89     10.61 o 
  -1   9  16        1.65        9.89      8.52 o 
   1   9  16      128.35      173.00     12.66 o 
   3   9  16      240.69      243.20     20.58 o 
  -8  10  16       75.05      102.22     18.61 o 
  -6  10  16      382.53      431.28     61.86 o 
  -4  10  16      347.19      399.93     23.88 o 
  -2  10  16      183.05      228.21     18.91 o 
   0  10  16        8.55        8.97      6.73 o 
   2  10  16       13.47        9.30      7.10 o 
  -5  11  16       83.06       91.04     25.60 o 
  -3  11  16      852.93      808.68     48.63 o 
  -1  11  16      230.11      219.56     31.47 o 
   1  11  16        1.76        8.00      9.16 o 
  -2  12  16      106.34      115.43     15.55 o 
 -11   1  17      206.30      271.76     22.98 o 
  -9   1  17      268.59      359.25     25.24 o 
  -7   1  17      222.66      253.68     40.07 o 
  -5   1  17      145.47      156.54     20.15 o 
  -3   1  17      914.79      864.12     38.23 o 
  -1   1  17      147.53      126.35     16.88 o 
   1   1  17      274.03      279.09     30.89 o 
   3   1  17      299.57      258.25     23.65 o 
   5   1  17       40.52       45.81     13.09 o 
 -10   2  17        4.37       16.84     12.84 o 
  -8   2  17       82.82      107.43     16.21 o 
  -6   2  17       18.26       19.90     18.05 o 
  -4   2  17        7.13        8.45      9.46 o 
  -2   2  17      908.05      933.11     39.93 o 
   0   2  17      905.16      913.29     30.76 o 
   2   2  17      850.97      763.64     84.73 o 
   4   2  17       66.75       77.61     18.13 o 
   6   2  17      157.11      195.44     23.32 o 
 -11   3  17        0.43       15.72     17.43 o 
  -9   3  17      546.76      555.91     29.83 o 
  -7   3  17      145.38      156.46     17.96 o 
  -5   3  17        0.35        6.09      8.69 o 
  -3   3  17       61.35       42.46     12.49 o 
  -1   3  17        0.01        4.64      9.73 o 
   1   3  17      434.95      462.52     22.01 o 
   3   3  17       86.09      126.97     17.24 o 
   5   3  17       34.44       37.07     13.74 o 
 -10   4  17       21.78       18.82     12.32 o 
  -8   4  17        6.55       25.23      9.03 o 
  -6   4  17        0.01       -0.52     10.11 o 
  -4   4  17      166.96      168.01     18.28 o 
  -2   4  17       27.29       42.81     12.19 o 
   0   4  17      201.75      225.61     20.88 o 
   2   4  17      177.08      177.11     16.04 o 
   4   4  17       36.30       46.41     10.08 o 
   6   4  17      248.04      278.89     24.62 o 
  -9   5  17      135.19      190.20     56.02 o 
  -7   5  17        5.58       -2.13      7.47 o 
  -5   5  17       69.70       73.99     11.49 o 
  -3   5  17      341.95      346.58     20.07 o 
  -1   5  17      497.22      467.58     51.90 o 
   1   5  17     1688.87     1652.23     51.00 o 
   3   5  17      266.65      281.11     19.82 o 
   5   5  17       29.76       58.54     11.42 o 
 -10   6  17        1.13        8.88     12.84 o 
  -8   6  17       10.03       35.50     10.17 o 
  -6   6  17       36.84       58.71     11.01 o 
  -4   6  17       75.37       79.88     11.28 o 
  -2   6  17      201.25      227.94     17.69 o 
   0   6  17      175.61      148.65     10.90 o 
   2   6  17       95.81      116.79     14.28 o 
   4   6  17      144.27      200.06     21.92 o 
  -9   7  17       39.90       57.61     16.08 o 
  -7   7  17       33.31       32.73      9.50 o 
  -5   7  17        0.17       13.90      8.18 o 
  -3   7  17       84.80      106.13     16.01 o 
  -1   7  17        3.94       12.53      8.72 o 
   1   7  17        0.38        5.86      5.90 o 
   3   7  17       62.26       51.56      9.76 o 
  -8   8  17      119.69      173.44     22.23 o 
  -6   8  17      459.54      506.49     24.25 o 
  -4   8  17        0.81        8.83      8.46 o 
  -2   8  17        5.17       10.65      8.06 o 
   0   8  17       11.67       15.95     10.67 o 
   2   8  17       90.23      116.60     12.60 o 
   4   8  17        1.71        3.59      8.57 o 
  -7   9  17        1.58       -5.24     12.06 o 
  -5   9  17      395.44      412.32     24.19 o 
  -3   9  17      111.33      102.95     13.70 o 
  -1   9  17      352.09      365.84     23.12 o 
   1   9  17      293.47      326.39     16.53 o 
   3   9  17      113.74      125.18     25.62 o 
  -6  10  17      131.82      128.74     19.89 o 
  -4  10  17      534.63      514.76     26.01 o 
  -2  10  17      511.41      454.97     25.85 o 
   0  10  17      330.60      320.29     17.05 o 
  -3  11  17      773.27      765.83     32.21 o 
 -10   0  18      526.59      519.59     42.95 o 
  -8   0  18      270.81      183.93     27.70 o 
  -6   0  18       21.16       38.90     18.05 o 
  -4   0  18      511.57      506.83     42.17 o 
  -2   0  18       41.24       45.91     19.14 o 
   0   0  18     1173.37     1178.14     68.78 o 
   2   0  18      672.17      721.26     52.91 o 
   4   0  18      293.07      304.85     38.28 o 
 -11   1  18      203.85      260.05     23.49 o 
  -9   1  18        0.26       -2.56     10.16 o 
  -7   1  18       90.03       34.07     47.85 o 
  -5   1  18       14.31       14.96     11.36 o 
  -3   1  18     1183.83     1114.13     49.95 o 
  -1   1  18     1405.23     1354.91    120.68 o 
   1   1  18      443.29      471.92     29.36 o 
   3   1  18        8.58        6.35     10.89 o 
   5   1  18        3.47       24.81     13.07 o 
 -10   2  18       48.59       59.01     14.55 o 
  -8   2  18       43.93       39.30     21.16 o 
  -6   2  18      109.07      117.29     17.53 o 
  -4   2  18       80.28       73.24     14.90 o 
  -2   2  18      516.29      544.53     31.08 o 
   0   2  18        0.50       12.17      9.68 o 
   2   2  18      202.15      236.03     23.70 o 
   4   2  18      138.02      150.50     31.51 o 
  -9   3  18      156.03      205.67     25.44 o 
  -7   3  18        0.12       -1.16      9.32 o 
  -5   3  18      126.14      133.42     25.44 o 
  -3   3  18       98.34      101.33     16.44 o 
  -1   3  18        2.99        8.57      7.69 o 
   1   3  18      138.63      176.75     21.79 o 
   3   3  18       27.73       46.25     13.07 o 
   5   3  18        2.46       12.67     11.75 o 
 -10   4  18      116.60       82.01     23.65 o 
  -8   4  18      233.70      285.38     24.18 o 
  -6   4  18      379.68      354.93     26.43 o 
  -4   4  18        0.00       10.98      9.67 o 
  -2   4  18       15.45       31.93     11.83 o 
   0   4  18      166.43      191.22     16.36 o 
   2   4  18     1367.67     1392.94     68.31 o 
   4   4  18        7.18       10.16     10.88 o 
  -9   5  18       44.75       25.68     18.52 o 
  -7   5  18        8.84       14.59     10.54 o 
  -5   5  18      468.35      440.60     28.26 o 
  -3   5  18       14.82       22.42     10.71 o 
  -1   5  18        4.17       12.61      8.29 o 
   1   5  18       17.06       20.18     11.82 o 
   3   5  18       91.96      114.33     14.36 o 
  -8   6  18      164.55      173.76     16.30 o 
  -6   6  18        3.42        5.83      8.18 o 
  -4   6  18      103.31       45.37     30.73 o 
  -2   6  18     1738.84     1726.23     79.91 o 
   0   6  18       78.71      121.51     23.69 o 
   2   6  18      195.28      302.64     21.54 o 
   4   6  18      278.16      348.29     23.24 o 
  -7   7  18      130.39      184.13     17.33 o 
  -5   7  18        1.50       -0.62      7.92 o 
  -3   7  18       60.00       88.85     12.81 o 
  -1   7  18       23.15       36.11      9.12 o 
   1   7  18      423.25      481.86     40.73 o 
   3   7  18       70.75      139.92     15.79 o 
  -6   8  18        5.80       10.94      9.30 o 
  -4   8  18        7.56       16.39      9.25 o 
  -2   8  18      217.27      203.00     18.09 o 
   0   8  18      216.31      238.25     14.43 o 
   2   8  18      151.32      186.70     18.68 o 
  -5   9  18      717.27      647.40     28.74 o 
  -3   9  18       43.06       63.06     12.01 o 
  -1   9  18      100.43      107.60     11.43 o 
  -9   1  19      266.05      230.91     49.33 o 
  -7   1  19      232.12      248.56     50.89 o 
  -5   1  19      294.45      275.04     24.43 o 
  -3   1  19      573.68      600.55     33.50 o 
  -1   1  19      935.48      962.89     43.77 o 
   1   1  19       81.23       84.08     15.73 o 
   3   1  19       18.98       29.27     12.40 o 
  -8   2  19       45.01       65.95     21.71 o 
  -6   2  19        3.44       23.18     16.81 o 
  -4   2  19      114.97      123.27     18.25 o 
  -2   2  19      862.34      825.88     45.36 o 
   0   2  19       89.64       94.29     16.29 o 
   2   2  19       13.21       13.50     11.27 o 
   4   2  19      405.73      453.82     33.93 o 
  -9   3  19      166.06      163.87     20.33 o 
  -7   3  19      299.79      319.68     26.00 o 
  -5   3  19        2.88       -4.56      9.12 o 
  -3   3  19     1687.67     1760.66     63.64 o 
  -1   3  19      448.62      430.21     30.53 o 
   1   3  19       33.01       40.53     13.25 o 
   3   3  19      195.40      206.35     24.08 o 
  -8   4  19        0.00       20.97     11.66 o 
  -6   4  19      199.56      197.65     22.06 o 
  -4   4  19      155.83      184.39     21.16 o 
  -2   4  19        5.84        2.58     11.03 o 
   0   4  19      110.85      131.13     19.02 o 
   2   4  19       15.96       26.01     13.03 o 
  -7   5  19      119.54      154.98     19.64 o 
  -5   5  19      479.43      230.77     30.81 o 
  -3   5  19      995.99      985.98     64.97 o 
  -1   5  19      253.44      285.90     20.49 o 
   1   5  19      907.72      929.47     34.88 o 
   3   5  19      403.21      409.90     32.03 o 
  -8   6  19       10.31       30.97     15.56 o 
  -6   6  19       79.55       71.68     15.40 o 
  -4   6  19      266.52      195.73     64.66 o 
  -2   6  19      836.33      895.31     42.68 o 
   0   6  19      328.21      349.61     24.20 o 
   2   6  19        8.18       14.85      9.22 o 
  -7   7  19       14.48       22.25     16.65 o 
  -5   7  19        1.46       -0.53     10.14 o 
  -3   7  19       92.47      100.51     18.60 o 
  -1   7  19       10.25       11.73      9.20 o 
   1   7  19        0.01        7.06      9.39 o 
  -4   8  19      125.83      145.34     21.18 o 
  -2   8  19        2.47        2.93     19.53 o 
  -8   0  20        3.68        6.69     14.47 o 
  -6   0  20        1.41        1.56     14.94 o 
  -4   0  20      417.91      337.06     39.68 o 
  -2   0  20      443.18      485.20     43.57 o 
   0   0  20      949.03      932.12     63.80 o 
   2   0  20      501.62      546.67     49.02 o 
  -7   1  20        0.38       29.26     12.60 o 
  -5   1  20      150.36      216.29     23.27 o 
  -3   1  20      123.83      147.18     20.33 o 
  -1   1  20       35.57       59.32     14.19 o 
   1   1  20       43.34       46.05     13.92 o 
  -8   2  20       10.71       35.68     18.60 o 
  -6   2  20       67.83       59.95     14.94 o 
  -4   2  20       17.41       26.24     12.61 o 
  -2   2  20       98.46       90.20     21.86 o 
   0   2  20        0.25        0.94     10.08 o 
   2   2  20       11.65       42.33     15.72 o 
  -7   3  20        5.14       32.23     12.96 o 
  -5   3  20       37.46       74.39     16.03 o 
  -3   3  20        6.26        3.28     16.42 o 
  -1   3  20       34.69       41.33     13.58 o 
   1   3  20      105.20      128.02     19.49 o 
  -6   4  20      460.82      411.48     41.55 o 
  -4   4  20       12.05       20.31     18.28 o 
  -2   4  20      342.98      406.90     31.10 o 
   0   4  20       16.00       21.84     12.45 o 
  -5   5  20        0.22        5.65     11.05 o 
  -3   5  20      266.41      247.59     33.92 o 
  -1   5  20      129.83      150.30     21.83 o 
  -4   6  20      162.25      238.42     24.92 o 
  -2   6  20     1021.91     1059.44     48.47 o 
  -5   1  21       97.77      149.78     21.32 o 
  -3   1  21      113.65      106.66     19.26 o 
  -1   1  21      153.48      139.19     20.30 o 
  -6   2  21       84.77      100.11     18.31 o 
  -4   2  21      149.03      163.71     22.38 o 
  -2   2  21      575.25      628.38     36.89 o 
  -5   3  21      945.44     1037.78     48.13 o 
  -3   3  21        0.97       24.92     12.98 o 
  -1   3  21      114.59      140.09     21.21 o
